# Supplementary material for: GLP-1 receptor agonists’ impact on cardio-renal outcomes and mortality in T2D with acute kidney disease
Source: Nat Commun. 2024 Jul 13;15:5912. doi: 10.1038/s41467-024-50199-y (PMC11246471; doi:10.1038/s41467-024-50199-y)
Supplement: Supplementary file 4 — Source Data [file 41467_2024_50199_MOESM4_ESM.xlsx]

## Sheet: Figure 2A
Mortality
Cohort 1:GLP-1 RAs users
Cohort 2:GLP-1 RAs non-users
Time (Days)	Cohort 1: Survival Probability	Cohort 1: Survival Probability 95 % CI Lower	Cohort 1: Survival Probability 95 % CI Upper	Cohort 2: Survival Probability	Cohort 2: Survival Probability 95 % CI Lower	Cohort 2: Survival Probability 95 % CI Upper
90	1			1
91	1			0.999628	0.998849	0.99988
92	0.999515	0.998709	0.999818	0.999381	0.998512	0.999742
93	0.999151	0.998221	0.999595	0.999257	0.998346	0.999666
94	0.999151	0.998221	0.999595	0.998884	0.997857	0.999419
95	0.99903	0.998061	0.999515	0.998512	0.997381	0.999155
96	0.998908	0.997903	0.999432	0.998388	0.997225	0.999064
97	0.998908	0.997903	0.999432	0.997891	0.99661	0.998688
98	0.998908	0.997903	0.999432	0.997767	0.996458	0.998592
99	0.998665	0.997591	0.999261	0.997518	0.996156	0.998398
100				0.997518	0.996156	0.998398
101	0.998544	0.997437	0.999173	0.997394	0.996005	0.9983
102	0.998544	0.997437	0.999173	0.997269	0.995855	0.998201
104	0.998544	0.997437	0.999173	0.99702	0.995557	0.998002
105	0.998544	0.997437	0.999173	0.996895	0.995409	0.997901
106	0.998544	0.997437	0.999173	0.99677	0.99526	0.9978
107	0.998544	0.997437	0.999173	0.99677	0.99526	0.9978
108	0.998422	0.997284	0.999083	0.996396	0.994818	0.997494
109	0.998422	0.997284	0.999083	0.996396	0.994818	0.997494
110	0.998422	0.997284	0.999083	0.996146	0.994524	0.997288
111	0.9983	0.997131	0.998993	0.996021	0.994378	0.997184
112	0.998055	0.996828	0.998808	0.996021	0.994378	0.997184
113	0.998055	0.996828	0.998808	0.995895	0.994231	0.99708
114	0.997933	0.996677	0.998715	0.99552	0.993794	0.996766
115	0.997933	0.996677	0.998715	0.99552	0.993794	0.996766
116	0.997688	0.996378	0.998525	0.995394	0.993649	0.996661
117	0.997688	0.996378	0.998525	0.995143	0.993359	0.996449
118	0.997688	0.996378	0.998525	0.994767	0.992925	0.99613
119	0.997566	0.996229	0.998429	0.994265	0.992351	0.995701
120	0.997443	0.996081	0.998332	0.994014	0.992065	0.995486
121	0.997443	0.996081	0.998332	0.993638	0.991637	0.995161
122	0.99732	0.995933	0.998235	0.993638	0.991637	0.995161
123	0.997197	0.995785	0.998137	0.993512	0.991494	0.995052
124	0.997074	0.995638	0.998038	0.993261	0.99121	0.994834
125	0.996951	0.995492	0.997939	0.993135	0.991068	0.994725
126	0.996951	0.995492	0.997939	0.992884	0.990784	0.994506
127	0.996951	0.995492	0.997939	0.992884	0.990784	0.994506
128	0.996951	0.995492	0.997939	0.992884	0.990784	0.994506
129	0.996951	0.995492	0.997939	0.992758	0.990642	0.994397
130	0.996951	0.995492	0.997939	0.99238	0.990217	0.994066
131	0.996951	0.995492	0.997939	0.992128	0.989934	0.993845
132	0.996704	0.995198	0.997739	0.99175	0.98951	0.993512
133	0.996581	0.995052	0.997638	0.991623	0.989369	0.993401
134	0.996581	0.995052	0.997638	0.991371	0.989087	0.993178
135	0.996457	0.994906	0.997537	0.991245	0.988946	0.993067
136	0.996457	0.994906	0.997537	0.991118	0.988805	0.992955
137	0.996333	0.99476	0.997435	0.990992	0.988665	0.992843
138	0.996333	0.99476	0.997435	0.990865	0.988524	0.992731
139	0.996333	0.99476	0.997435	0.990739	0.988383	0.992619
140	0.996209	0.994614	0.997333	0.990359	0.98796	0.992281
141	0.996085	0.994469	0.99723	0.990359	0.98796	0.992281
142	0.995961	0.994323	0.997127	0.990105	0.987679	0.992055
143	0.995837	0.994178	0.997023	0.990105	0.987679	0.992055
144	0.995837	0.994178	0.997023	0.989724	0.987257	0.991716
145	0.995837	0.994178	0.997023	0.989597	0.987116	0.991602
146	0.995837	0.994178	0.997023	0.989343	0.986835	0.991375
147	0.995712	0.994033	0.99692	0.989088	0.986554	0.991147
148	0.995712	0.994033	0.99692	0.988961	0.986413	0.991033
149	0.995338	0.993599	0.996606	0.988834	0.986273	0.990919
150	0.995214	0.993455	0.996501	0.988579	0.985992	0.99069
151	0.995089	0.993311	0.996395	0.988197	0.985571	0.990347
152	0.995089	0.993311	0.996395
153	0.995089	0.993311	0.996395	0.988069	0.985431	0.990232
154	0.995089	0.993311	0.996395	0.987942	0.985291	0.990117
155	0.994964	0.993166	0.996289	0.987942	0.985291	0.990117
156	0.994839	0.993022	0.996183	0.987942	0.985291	0.990117
157	0.994839	0.993022	0.996183	0.987559	0.98487	0.989772
158	0.994839	0.993022	0.996183	0.987431	0.98473	0.989657
159	0.994713	0.992878	0.996077	0.987431	0.98473	0.989657
160	0.994713	0.992878	0.996077	0.987175	0.98445	0.989426
161	0.994713	0.992878	0.996077	0.987175	0.98445	0.989426
162	0.994713	0.992878	0.996077	0.986919	0.984169	0.989194
163	0.994713	0.992878	0.996077	0.986664	0.983889	0.988963
164	0.994713	0.992878	0.996077	0.986664	0.983889	0.988963
165	0.994588	0.992734	0.99597	0.986664	0.983889	0.988963
166	0.994588	0.992734	0.99597	0.986535	0.983749	0.988847
167	0.994588	0.992734	0.99597	0.986407	0.983609	0.988731
168	0.994588	0.992734	0.99597	0.986023	0.983189	0.988382
169	0.994462	0.992589	0.995862	0.985895	0.983049	0.988265
170	0.994209	0.9923	0.995646	0.985766	0.982909	0.988149
171	0.994209	0.9923	0.995646	0.985638	0.982769	0.988032
172	0.994209	0.9923	0.995646	0.98551	0.982629	0.987916
173	0.994083	0.992155	0.995538	0.985381	0.982489	0.987799
174	0.994083	0.992155	0.995538	0.985124	0.982209	0.987565
175	0.993956	0.992011	0.995429	0.984996	0.982069	0.987448
176	0.993956	0.992011	0.995429	0.984867	0.981929	0.987331
177	0.99383	0.991866	0.99532	0.984739	0.981789	0.987214
178	0.993576	0.991578	0.995101	0.984353	0.981369	0.986862
179				0.984224	0.981229	0.986744
180	0.993449	0.991433	0.994991	0.984095	0.981089	0.986627
181	0.993449	0.991433	0.994991	0.984095	0.981089	0.986627
182	0.993449	0.991433	0.994991	0.983966	0.980949	0.986509
183	0.993449	0.991433	0.994991	0.983708	0.980669	0.986273
184	0.993322	0.991289	0.994881	0.983708	0.980669	0.986273
185	0.993322	0.991289	0.994881	0.98345	0.980389	0.986037
186	0.993322	0.991289	0.994881	0.98345	0.980389	0.986037
187	0.993194	0.991144	0.994771	0.983192	0.980109	0.9858
188	0.993194	0.991144	0.994771	0.983192	0.980109	0.9858
189	0.993194	0.991144	0.994771	0.982933	0.979828	0.985563
190	0.993194	0.991144	0.994771	0.982803	0.979688	0.985445
191	0.993066	0.990999	0.99466	0.982803	0.979688	0.985445
192	0.993066	0.990999	0.99466	0.982544	0.979407	0.985207
193	0.993066	0.990999	0.99466	0.982155	0.978986	0.98485
194	0.992938	0.990854	0.994549	0.982155	0.978986	0.98485
195	0.99281	0.990709	0.994437	0.982155	0.978986	0.98485
196	0.99281	0.990709	0.994437	0.982025	0.978845	0.984731
197	0.992682	0.990564	0.994325	0.981895	0.978705	0.984611
198	0.992682	0.990564	0.994325	0.981765	0.978564	0.984492
199	0.992553	0.990419	0.994213	0.981635	0.978424	0.984373
200	0.992425	0.990274	0.994101	0.981635	0.978424	0.984373
201	0.992296	0.990129	0.993989	0.981505	0.978283	0.984253
202	0.992167	0.989984	0.993876	0.981505	0.978283	0.984253
203	0.992167	0.989984	0.993876	0.981245	0.978002	0.984013
204	0.992167	0.989984	0.993876	0.980984	0.97772	0.983774
205	0.992038	0.989838	0.993763	0.980723	0.977438	0.983533
206	0.991909	0.989693	0.99365	0.980592	0.977297	0.983413
207	0.991909	0.989693	0.99365	0.980592	0.977297	0.983413
208	0.991909	0.989693	0.99365	0.980331	0.977016	0.983172
209	0.99165	0.989402	0.993422	0.980331	0.977016	0.983172
210	0.99165	0.989402	0.993422	0.980069	0.976733	0.982931
211	0.99152	0.989257	0.993308	0.980069	0.976733	0.982931
212	0.99152	0.989257	0.993308	0.979808	0.976451	0.98269
213	0.99152	0.989257	0.993308	0.979677	0.97631	0.982569
214	0.99152	0.989257	0.993308	0.979545	0.976169	0.982448
215	0.99152	0.989257	0.993308	0.979545	0.976169	0.982448
216	0.99152	0.989257	0.993308	0.979414	0.976028	0.982327
217	0.99152	0.989257	0.993308	0.979152	0.975745	0.982084
218	0.99152	0.989257	0.993308	0.979152	0.975745	0.982084
219	0.99152	0.989257	0.993308	0.978889	0.975462	0.981842
220	0.99152	0.989257	0.993308	0.978889	0.975462	0.981842
221	0.99152	0.989257	0.993308	0.978757	0.975321	0.98172
222	0.99152	0.989257	0.993308	0.978494	0.975038	0.981477
223	0.99152	0.989257	0.993308	0.978494	0.975038	0.981477
224	0.99152	0.989257	0.993308	0.978231	0.974755	0.981233
225	0.991127	0.988815	0.992962	0.978099	0.974613	0.981111
226	0.990996	0.988668	0.992847	0.978099	0.974613	0.981111
227	0.990996	0.988668	0.992847	0.978099	0.974613	0.981111
228	0.990864	0.988521	0.992731
229	0.990864	0.988521	0.992731	0.978099	0.974613	0.981111
230	0.990864	0.988521	0.992731	0.977836	0.97433	0.980867
231	0.990864	0.988521	0.992731	0.977572	0.974047	0.980623
232	0.990732	0.988373	0.992614	0.977308	0.973763	0.980378
233	0.990732	0.988373	0.992614	0.977308	0.973763	0.980378
234	0.990732	0.988373	0.992614	0.977176	0.973621	0.980256
235	0.990732	0.988373	0.992614	0.976911	0.973338	0.980011
236	0.990732	0.988373	0.992614	0.976779	0.973196	0.979888
237	0.990335	0.98793	0.992263	0.976515	0.972912	0.979643
238	0.990203	0.987782	0.992146	0.976515	0.972912	0.979643
239	0.990203	0.987782	0.992146	0.976515	0.972912	0.979643
240	0.990203	0.987782	0.992146	0.976382	0.97277	0.97952
241	0.989805	0.987338	0.991792	0.976382	0.97277	0.97952
242	0.989672	0.987191	0.991674	0.976117	0.972486	0.979273
243	0.989539	0.987043	0.991556	0.975851	0.972201	0.979027
244	0.989406	0.986895	0.991438	0.975585	0.971916	0.97878
245	0.989273	0.986747	0.991319	0.975585	0.971916	0.97878
246	0.989273	0.986747	0.991319	0.975452	0.971774	0.978656
247	0.989139	0.986599	0.9912	0.975186	0.971489	0.978409
248	0.989139	0.986599	0.9912	0.975053	0.971346	0.978285
249	0.989139	0.986599	0.9912	0.975053	0.971346	0.978285
250	0.989006	0.986451	0.991081	0.974919	0.971203	0.978161
251	0.989006	0.986451	0.991081	0.974652	0.970918	0.977913
252	0.988604	0.986005	0.990722	0.974652	0.970918	0.977913
253	0.98847	0.985856	0.990602	0.974385	0.970632	0.977664
254	0.988335	0.985708	0.990482	0.973984	0.970203	0.97729
255	0.988335	0.985708	0.990482	0.973582	0.969774	0.976916
256	0.988335	0.985708	0.990482	0.973582	0.969774	0.976916
257	0.988335	0.985708	0.990482	0.973582	0.969774	0.976916
258	0.988201	0.985559	0.990362	0.973448	0.96963	0.976791
259	0.988201	0.985559	0.990362	0.973448	0.96963	0.976791
260	0.988201	0.985559	0.990362	0.973448	0.96963	0.976791
261	0.988066	0.98541	0.990241	0.973179	0.969344	0.976541
262	0.987931	0.98526	0.99012
263	0.987931	0.98526	0.99012	0.973045	0.9692	0.976416
264	0.987795	0.985111	0.989998	0.972911	0.969057	0.976291
265	0.987795	0.985111	0.989998	0.972642	0.96877	0.97604
266	0.987795	0.985111	0.989998	0.972642	0.96877	0.97604
267	0.987795	0.985111	0.989998	0.972507	0.968626	0.975914
268	0.98766	0.984961	0.989877	0.972373	0.968482	0.975789
269	0.98766	0.984961	0.989877	0.972238	0.968338	0.975663
270	0.987251	0.98451	0.98951	0.972238	0.968338	0.975663
271	0.987115	0.984359	0.989387	0.971968	0.96805	0.975411
272	0.987115	0.984359	0.989387	0.971968	0.96805	0.975411
273	0.987115	0.984359	0.989387	0.971968	0.96805	0.975411
274	0.986978	0.984209	0.989265	0.971968	0.96805	0.975411
275	0.986842	0.984058	0.989142	0.971968	0.96805	0.975411
276	0.986842	0.984058	0.989142	0.971697	0.967762	0.975159
277	0.986842	0.984058	0.989142	0.971562	0.967617	0.975032
278	0.986705	0.983908	0.989019	0.971291	0.967329	0.974779
279	0.986705	0.983908	0.989019	0.971291	0.967329	0.974779
280	0.986705	0.983908	0.989019	0.971291	0.967329	0.974779
281	0.986568	0.983757	0.988895	0.971291	0.967329	0.974779
282	0.986431	0.983606	0.988771	0.971291	0.967329	0.974779
283	0.986431	0.983606	0.988771	0.970883	0.966894	0.974398
284	0.986293	0.983454	0.988648	0.970747	0.966748	0.974271
285	0.986293	0.983454	0.988648	0.970747	0.966748	0.974271
286	0.986155	0.983303	0.988523	0.970611	0.966603	0.974144
287	0.986155	0.983303	0.988523	0.970611	0.966603	0.974144
288	0.986018	0.983152	0.988399	0.970338	0.966313	0.973889
289	0.98588	0.983	0.988275	0.970338	0.966313	0.973889
290	0.985742	0.982848	0.98815	0.970338	0.966313	0.973889
291	0.985603	0.982697	0.988025	0.970201	0.966167	0.973761
292	0.985465	0.982545	0.9879	0.969928	0.965876	0.973505
293	0.985327	0.982393	0.987775	0.969654	0.965584	0.973249
294	0.985327	0.982393	0.987775	0.969517	0.965438	0.973121
295	0.985327	0.982393	0.987775	0.96938	0.965292	0.972993
296	0.985327	0.982393	0.987775	0.968968	0.964854	0.972608
297	0.985327	0.982393	0.987775	0.968694	0.964562	0.972351
298	0.985327	0.982393	0.987775	0.968419	0.96427	0.972093
299	0.985188	0.98224	0.987649	0.968282	0.964124	0.971965
300	0.985188	0.98224	0.987649	0.968144	0.963978	0.971836
301	0.985188	0.98224	0.987649	0.968144	0.963978	0.971836
302	0.985188	0.98224	0.987649	0.968144	0.963978	0.971836
303	0.985048	0.982087	0.987523	0.968144	0.963978	0.971836
304	0.985048	0.982087	0.987523	0.967869	0.963685	0.971578
305	0.985048	0.982087	0.987523	0.967731	0.963538	0.971449
306	0.984908	0.981933	0.987396	0.967731	0.963538	0.971449
307	0.984908	0.981933	0.987396	0.967731	0.963538	0.971449
308	0.984908	0.981933	0.987396	0.967731	0.963538	0.971449
309	0.984767	0.981779	0.987269	0.967593	0.963392	0.971319
310	0.984767	0.981779	0.987269	0.967316	0.963097	0.97106
311	0.984767	0.981779	0.987269	0.967316	0.963097	0.97106
312	0.984767	0.981779	0.987269	0.967178	0.96295	0.97093
313	0.984626	0.981624	0.987141	0.967039	0.962803	0.9708
314	0.984626	0.981624	0.987141	0.966623	0.962361	0.97041
315	0.984626	0.981624	0.987141	0.966623	0.962361	0.97041
316	0.984485	0.98147	0.987013	0.966623	0.962361	0.97041
317	0.984485	0.98147	0.987013	0.966623	0.962361	0.97041
318	0.984344	0.981314	0.986885	0.966623	0.962361	0.97041
319	0.984202	0.981159	0.986757	0.966345	0.962066	0.970149
320	0.98406	0.981004	0.986628	0.966345	0.962066	0.970149
321	0.983634	0.980538	0.986242	0.966067	0.96177	0.969888
322	0.983634	0.980538	0.986242	0.966067	0.96177	0.969888
323	0.983634	0.980538	0.986242	0.966067	0.96177	0.969888
324	0.983634	0.980538	0.986242	0.965927	0.961622	0.969757
325	0.983492	0.980382	0.986112	0.965509	0.961178	0.969364
326	0.983492	0.980382	0.986112	0.965229	0.960881	0.969102
327	0.983492	0.980382	0.986112	0.965229	0.960881	0.969102
328	0.983349	0.980226	0.985983	0.96495	0.960585	0.968839
329	0.983207	0.98007	0.985853	0.96495	0.960585	0.968839
330	0.983064	0.979914	0.985724	0.96467	0.960288	0.968576
331	0.983064	0.979914	0.985724	0.96439	0.959991	0.968313
332	0.982778	0.979602	0.985463	0.96439	0.959991	0.968313
333	0.982778	0.979602	0.985463	0.964109	0.959693	0.96805
334	0.982635	0.979446	0.985333	0.963969	0.959545	0.967918
335	0.982635	0.979446	0.985333	0.963829	0.959396	0.967786
336	0.982348	0.979133	0.985072	0.963829	0.959396	0.967786
337	0.982348	0.979133	0.985072	0.963688	0.959247	0.967654
338	0.982061	0.978819	0.98481	0.963548	0.959098	0.967522
339	0.981917	0.978662	0.984679	0.962985	0.958501	0.966992
340	0.981917	0.978662	0.984679	0.962703	0.958203	0.966727
341	0.981773	0.978506	0.984547	0.962562	0.958053	0.966594
342	0.981773	0.978506	0.984547	0.962562	0.958053	0.966594
343	0.981773	0.978506	0.984547	0.962562	0.958053	0.966594
344	0.981773	0.978506	0.984547	0.962562	0.958053	0.966594
345	0.981628	0.978348	0.984416	0.962421	0.957904	0.966461
346	0.981484	0.978191	0.984284	0.962421	0.957904	0.966461
347	0.981339	0.978033	0.984152	0.962279	0.957754	0.966328
348	0.981339	0.978033	0.984152	0.962138	0.957604	0.966195
349	0.981339	0.978033	0.984152	0.962138	0.957604	0.966195
350	0.98105	0.977718	0.983887	0.961855	0.957304	0.965928
351	0.98105	0.977718	0.983887	0.961855	0.957304	0.965928
352	0.98105	0.977718	0.983887	0.961713	0.957154	0.965795
353	0.98105	0.977718	0.983887	0.961713	0.957154	0.965795
354	0.98105	0.977718	0.983887	0.961429	0.956854	0.965528
355	0.980904	0.977559	0.983754	0.961287	0.956703	0.965394
356	0.980904	0.977559	0.983754	0.961145	0.956553	0.96526
357	0.980612	0.977242	0.983488	0.961145	0.956553	0.96526
358	0.980612	0.977242	0.983488	0.961002	0.956402	0.965126
359	0.980612	0.977242	0.983488	0.961002	0.956402	0.965126
360	0.980466	0.977083	0.983354	0.961002	0.956402	0.965126
361	0.980174	0.976766	0.983087	0.960575	0.95595	0.964723
362	0.980174	0.976766	0.983087	0.960575	0.95595	0.964723
363	0.980174	0.976766	0.983087	0.96029	0.955649	0.964455
364	0.980027	0.976606	0.982953	0.959862	0.955196	0.964051
365	0.979734	0.976288	0.982684	0.959862	0.955196	0.964051
366	0.979587	0.976129	0.98255	0.959719	0.955045	0.963916
367	0.979587	0.976129	0.98255	0.959719	0.955045	0.963916
368	0.97944	0.975969	0.982415	0.959433	0.954742	0.963647
369	0.979146	0.97565	0.982145	0.95929	0.954591	0.963512
370	0.979146	0.97565	0.982145	0.959147	0.95444	0.963377
371	0.978998	0.975489	0.98201	0.959147	0.95444	0.963377
372	0.978998	0.975489	0.98201	0.95886	0.954137	0.963106
373	0.978998	0.975489	0.98201	0.95886	0.954137	0.963106
374	0.97885	0.975329	0.981874	0.95886	0.954137	0.963106
375	0.97885	0.975329	0.981874	0.95886	0.954137	0.963106
376	0.978702	0.975168	0.981738
377	0.978702	0.975168	0.981738	0.95886	0.954137	0.963106
378	0.978554	0.975007	0.981602	0.95886	0.954137	0.963106
379	0.978405	0.974847	0.981466	0.958716	0.953985	0.962971
380	0.978405	0.974847	0.981466	0.958716	0.953985	0.962971
381	0.978257	0.974685	0.981329	0.958572	0.953833	0.962835
382	0.978257	0.974685	0.981329	0.958284	0.953528	0.962563
383	0.977959	0.974363	0.981056	0.958284	0.953528	0.962563
384	0.977661	0.97404	0.980782	0.95814	0.953376	0.962427
385	0.977661	0.97404	0.980782	0.957996	0.953223	0.962291
386	0.977661	0.97404	0.980782	0.957851	0.953071	0.962155
387	0.977511	0.973878	0.980644	0.957707	0.952918	0.962018
388	0.977511	0.973878	0.980644	0.957562	0.952765	0.961882
389	0.977361	0.973716	0.980506	0.957128	0.952306	0.961472
390	0.977361	0.973716	0.980506	0.957128	0.952306	0.961472
391	0.977361	0.973716	0.980506	0.957128	0.952306	0.961472
392	0.977211	0.973553	0.980368	0.956983	0.952154	0.961335
393	0.977211	0.973553	0.980368	0.956983	0.952154	0.961335
394	0.977061	0.97339	0.98023	0.956838	0.952	0.961198
395	0.977061	0.97339	0.98023	0.956838	0.952	0.961198
396	0.977061	0.97339	0.98023	0.956693	0.951847	0.961061
397	0.977061	0.97339	0.98023	0.956547	0.951694	0.960923
398	0.97691	0.973227	0.980091	0.956257	0.951387	0.960649
399	0.976608	0.9729	0.979813	0.956257	0.951387	0.960649
400	0.976608	0.9729	0.979813	0.956111	0.951233	0.960511
401	0.976608	0.9729	0.979813	0.955965	0.951079	0.960374
402	0.976456	0.972736	0.979674	0.955965	0.951079	0.960374
403	0.976456	0.972736	0.979674	0.955674	0.950772	0.960099
404	0.976456	0.972736	0.979674	0.955674	0.950772	0.960099
405	0.976456	0.972736	0.979674	0.955528	0.950618	0.959961
406	0.976456	0.972736	0.979674	0.955382	0.950464	0.959823
407	0.976456	0.972736	0.979674	0.955382	0.950464	0.959823
408	0.976456	0.972736	0.979674	0.955382	0.950464	0.959823
409	0.976304	0.972572	0.979533	0.955236	0.95031	0.959685
410	0.976151	0.972407	0.979393	0.95509	0.950155	0.959546
411	0.976151	0.972407	0.979393	0.954943	0.950001	0.959408
412	0.975998	0.972241	0.979252	0.954943	0.950001	0.959408
413	0.975998	0.972241	0.979252	0.954797	0.949846	0.959269
414	0.975998	0.972241	0.979252	0.95465	0.949692	0.959131
415	0.975998	0.972241	0.979252	0.954064	0.949073	0.958576
416	0.975998	0.972241	0.979252	0.954064	0.949073	0.958576
417	0.975998	0.972241	0.979252	0.954064	0.949073	0.958576
418	0.975998	0.972241	0.979252	0.953917	0.948918	0.958437
419	0.975998	0.972241	0.979252	0.95377	0.948763	0.958298
420	0.975998	0.972241	0.979252	0.95377	0.948763	0.958298
421	0.975691	0.971909	0.978969	0.953623	0.948608	0.958159
422	0.975691	0.971909	0.978969	0.953476	0.948453	0.95802
423	0.975691	0.971909	0.978969	0.953181	0.948142	0.957741
424	0.975536	0.971742	0.978827	0.953181	0.948142	0.957741
425	0.975536	0.971742	0.978827	0.953181	0.948142	0.957741
426	0.975382	0.971574	0.978685	0.953181	0.948142	0.957741
427	0.975382	0.971574	0.978685	0.953033	0.947986	0.957601
428	0.975227	0.971407	0.978542	0.953033	0.947986	0.957601
429	0.975072	0.97124	0.978399	0.952885	0.94783	0.957461
430	0.974917	0.971072	0.978256	0.952737	0.947674	0.957321
431	0.974761	0.970904	0.978113	0.952589	0.947518	0.957181
432	0.974761	0.970904	0.978113	0.951995	0.946892	0.956619
433	0.974761	0.970904	0.978113	0.95155	0.946423	0.956197
434	0.974761	0.970904	0.978113	0.95155	0.946423	0.956197
435	0.974761	0.970904	0.978113	0.95155	0.946423	0.956197
436	0.974449	0.970567	0.977825	0.95155	0.946423	0.956197
437	0.974449	0.970567	0.977825	0.950954	0.945795	0.955633
438	0.974136	0.970229	0.977537	0.950805	0.945638	0.955492
439	0.973823	0.969891	0.977248	0.950655	0.945481	0.95535
440	0.973823	0.969891	0.977248	0.950655	0.945481	0.95535
441	0.973823	0.969891	0.977248	0.950655	0.945481	0.95535
442	0.973823	0.969891	0.977248	0.950506	0.945324	0.955209
443	0.973823	0.969891	0.977248	0.950357	0.945167	0.955067
444	0.973666	0.969721	0.977103	0.950207	0.945009	0.954926
445	0.973666	0.969721	0.977103	0.950058	0.944852	0.954784
446	0.973666	0.969721	0.977103	0.950058	0.944852	0.954784
447	0.973666	0.969721	0.977103	0.950058	0.944852	0.954784
448	0.973508	0.969551	0.976957	0.949758	0.944536	0.9545
449	0.973508	0.969551	0.976957	0.949608	0.944378	0.954358
450	0.973508	0.969551	0.976957	0.949608	0.944378	0.954358
451	0.97335	0.96938	0.976811	0.949458	0.944221	0.954216
452	0.97335	0.96938	0.976811	0.949308	0.944063	0.954074
453	0.973033	0.969039	0.976519	0.949158	0.943905	0.953931
454	0.972875	0.968868	0.976373	0.949008	0.943746	0.953789
455	0.972875	0.968868	0.976373	0.948857	0.943588	0.953647
456	0.972875	0.968868	0.976373	0.948557	0.943272	0.953361
457	0.972875	0.968868	0.976373	0.948406	0.943114	0.953219
458	0.972875	0.968868	0.976373	0.947955	0.942639	0.952791
459	0.972716	0.968696	0.976226	0.947804	0.94248	0.952648
460	0.972557	0.968525	0.976079	0.947804	0.94248	0.952648
461	0.972397	0.968353	0.975931	0.947654	0.942322	0.952505
462	0.972397	0.968353	0.975931	0.947503	0.942163	0.952362
463	0.972397	0.968353	0.975931	0.947201	0.941846	0.952075
464	0.972397	0.968353	0.975931	0.947201	0.941846	0.952075
465	0.972397	0.968353	0.975931	0.946899	0.941528	0.951789
466	0.972237	0.96818	0.975783	0.946747	0.941369	0.951645
467	0.972077	0.968007	0.975635	0.946747	0.941369	0.951645
468	0.971916	0.967834	0.975487	0.946596	0.94121	0.951501
469	0.971916	0.967834	0.975487	0.946444	0.94105	0.951357
470	0.971756	0.967661	0.975338	0.946444	0.94105	0.951357
471	0.971434	0.967314	0.975041	0.946444	0.94105	0.951357
472	0.971434	0.967314	0.975041	0.946444	0.94105	0.951357
473	0.971434	0.967314	0.975041	0.946141	0.940731	0.951069
474	0.971272	0.96714	0.974892	0.946141	0.940731	0.951069
475	0.971272	0.96714	0.974892	0.946141	0.940731	0.951069
476	0.971272	0.96714	0.974892	0.946141	0.940731	0.951069
477	0.971272	0.96714	0.974892	0.945989	0.940572	0.950925
478	0.971272	0.96714	0.974892	0.945837	0.940412	0.950781
479	0.971111	0.966966	0.974742	0.94538	0.939932	0.950347
480	0.970948	0.966791	0.974592	0.945228	0.939772	0.950203
481	0.970948	0.966791	0.974592	0.944923	0.939452	0.949914
482	0.970948	0.966791	0.974592	0.944771	0.939292	0.949769
483	0.970948	0.966791	0.974592	0.944618	0.939132	0.949624
484	0.970948	0.966791	0.974592	0.944313	0.938811	0.949334
485	0.970948	0.966791	0.974592	0.944313	0.938811	0.949334
486	0.970948	0.966791	0.974592	0.944313	0.938811	0.949334
487	0.970948	0.966791	0.974592	0.94416	0.93865	0.949188
488	0.970948	0.966791	0.974592	0.94416	0.93865	0.949188
489	0.970785	0.966615	0.974441	0.943854	0.938329	0.948898
490	0.970621	0.966439	0.974289	0.943701	0.938168	0.948752
491	0.970458	0.966263	0.974138	0.943547	0.938006	0.948606
492	0.970294	0.966086	0.973986	0.943393	0.937845	0.94846
493	0.97013	0.96591	0.973835	0.94324	0.937684	0.948314
494	0.969966	0.965733	0.973683	0.942932	0.93736	0.948022
495	0.969966	0.965733	0.973683	0.942932	0.93736	0.948022
496	0.969966	0.965733	0.973683	0.942778	0.937199	0.947875
497	0.969802	0.965556	0.973531	0.942624	0.937037	0.947729
498	0.969637	0.965379	0.973378	0.942624	0.937037	0.947729
499	0.969472	0.965202	0.973226	0.942624	0.937037	0.947729
500	0.969472	0.965202	0.973226	0.942469	0.936875	0.947582
501	0.969307	0.965024	0.973073	0.942006	0.936388	0.947141
502	0.968977	0.964669	0.972767	0.941696	0.936063	0.946847
503	0.968977	0.964669	0.972767	0.941387	0.935739	0.946553
504	0.968811	0.964491	0.972613	0.941077	0.935414	0.946258
505	0.968646	0.964313	0.97246	0.941077	0.935414	0.946258
506	0.968646	0.964313	0.97246	0.941077	0.935414	0.946258
507	0.968646	0.964313	0.97246	0.941077	0.935414	0.946258
508	0.968646	0.964313	0.97246	0.940922	0.93525	0.946111
509	0.968646	0.964313	0.97246	0.940766	0.935087	0.945963
510	0.968646	0.964313	0.97246	0.940611	0.934924	0.945815
511	0.968479	0.964134	0.972306	0.940455	0.934761	0.945667
512	0.968146	0.963776	0.971997	0.9403	0.934598	0.945519
513	0.968146	0.963776	0.971997	0.940144	0.934435	0.945371
514	0.967812	0.963417	0.971687	0.940144	0.934435	0.945371
515	0.967812	0.963417	0.971687	0.939989	0.934271	0.945223
516	0.967812	0.963417	0.971687	0.939833	0.934108	0.945075
517	0.967812	0.963417	0.971687	0.939833	0.934108	0.945075
518	0.967645	0.963237	0.971532	0.939677	0.933944	0.944926
519	0.967645	0.963237	0.971532	0.939521	0.93378	0.944778
520	0.967645	0.963237	0.971532	0.939521	0.93378	0.944778
521	0.967645	0.963237	0.971532	0.939521	0.93378	0.944778
522	0.967645	0.963237	0.971532	0.939364	0.933616	0.944629
523	0.967645	0.963237	0.971532	0.939364	0.933616	0.944629
524	0.967308	0.962876	0.97122	0.939051	0.933288	0.944331
525	0.967308	0.962876	0.97122	0.939051	0.933288	0.944331
526	0.96714	0.962694	0.971063	0.939051	0.933288	0.944331
527	0.966971	0.962513	0.970907	0.938894	0.933123	0.944182
528	0.966802	0.962332	0.97075	0.938737	0.932959	0.944032
529	0.966802	0.962332	0.97075	0.938266	0.932464	0.943584
530	0.966802	0.962332	0.97075	0.938266	0.932464	0.943584
531	0.966633	0.96215	0.970593	0.938108	0.932299	0.943434
532	0.966633	0.96215	0.970593	0.938108	0.932299	0.943434
533	0.966633	0.96215	0.970593	0.937635	0.931803	0.942983
534	0.966633	0.96215	0.970593	0.937477	0.931638	0.942833
535	0.966633	0.96215	0.970593	0.937477	0.931638	0.942833
536	0.966633	0.96215	0.970593	0.937477	0.931638	0.942833
537	0.966293	0.961785	0.970277	0.937477	0.931638	0.942833
538	0.966293	0.961785	0.970277	0.937319	0.931472	0.942683
539	0.966293	0.961785	0.970277	0.937161	0.931306	0.942532
540	0.966293	0.961785	0.970277	0.937161	0.931306	0.942532
541	0.966293	0.961785	0.970277	0.937161	0.931306	0.942532
542	0.966293	0.961785	0.970277	0.937161	0.931306	0.942532
543	0.966122	0.961602	0.970119	0.937002	0.93114	0.942381
544	0.966122	0.961602	0.970119	0.937002	0.93114	0.942381
545	0.966122	0.961602	0.970119	0.937002	0.93114	0.942381
546	0.966122	0.961602	0.970119	0.936844	0.930973	0.94223
547	0.966122	0.961602	0.970119	0.936685	0.930807	0.942079
548	0.966122	0.961602	0.970119	0.936526	0.93064	0.941927
549	0.96595	0.961417	0.969959	0.936526	0.93064	0.941927
550	0.96595	0.961417	0.969959	0.936207	0.930306	0.941624
551	0.96595	0.961417	0.969959	0.936048	0.930139	0.941473
552	0.96595	0.961417	0.969959	0.936048	0.930139	0.941473
553	0.96595	0.961417	0.969959	0.936048	0.930139	0.941473
554	0.965778	0.961232	0.969799	0.935888	0.929972	0.941321
555	0.965433	0.960861	0.969479	0.935729	0.929805	0.941168
556	0.965433	0.960861	0.969479	0.935729	0.929805	0.941168
557	0.965433	0.960861	0.969479	0.935569	0.929637	0.941016
558	0.96526	0.960675	0.969318	0.935408	0.929469	0.940864
559	0.96526	0.960675	0.969318	0.935248	0.929301	0.940711
560	0.96526	0.960675	0.969318	0.935248	0.929301	0.940711
561	0.96526	0.960675	0.969318	0.935088	0.929133	0.940558
562	0.96526	0.960675	0.969318	0.935088	0.929133	0.940558
563	0.96526	0.960675	0.969318	0.935088	0.929133	0.940558
564	0.96526	0.960675	0.969318	0.935088	0.929133	0.940558
565	0.965085	0.960488	0.969156	0.935088	0.929133	0.940558
566	0.964911	0.960301	0.968995	0.934766	0.928796	0.940252
567	0.964737	0.960114	0.968833	0.934444	0.928458	0.939945
568	0.964737	0.960114	0.968833	0.934283	0.92829	0.939792
569	0.964737	0.960114	0.968833	0.933638	0.927614	0.939177
570	0.964737	0.960114	0.968833	0.933638	0.927614	0.939177
571	0.964737	0.960114	0.968833	0.933638	0.927614	0.939177
572	0.964737	0.960114	0.968833	0.933638	0.927614	0.939177
573	0.964212	0.95955	0.968345	0.933477	0.927445	0.939024
574	0.964037	0.959362	0.968182	0.933477	0.927445	0.939024
575	0.964037	0.959362	0.968182	0.933153	0.927106	0.938716
576	0.963861	0.959174	0.968019	0.93283	0.926767	0.938407
577	0.963861	0.959174	0.968019	0.932668	0.926598	0.938253
578	0.963861	0.959174	0.968019	0.932506	0.926429	0.938099
579	0.963685	0.958985	0.967856	0.932506	0.926429	0.938099
580	0.963685	0.958985	0.967856	0.932183	0.92609	0.93779
581	0.963685	0.958985	0.967856	0.932021	0.92592	0.937636
582	0.963685	0.958985	0.967856	0.932021	0.92592	0.937636
583	0.963685	0.958985	0.967856	0.932021	0.92592	0.937636
584	0.963685	0.958985	0.967856	0.931858	0.92575	0.937481
585	0.963685	0.958985	0.967856	0.931696	0.92558	0.937327
586	0.963685	0.958985	0.967856	0.931371	0.925239	0.937016
587	0.963685	0.958985	0.967856	0.931371	0.925239	0.937016
588	0.963685	0.958985	0.967856	0.931208	0.925069	0.936861
589	0.963507	0.958794	0.96769	0.931045	0.924898	0.936706
590	0.963329	0.958603	0.967525	0.931045	0.924898	0.936706
591	0.963151	0.958411	0.967359	0.931045	0.924898	0.936706
592	0.962972	0.95822	0.967193	0.931045	0.924898	0.936706
593	0.962436	0.957645	0.966695	0.931045	0.924898	0.936706
594	0.962436	0.957645	0.966695	0.930882	0.924727	0.93655
595	0.962436	0.957645	0.966695	0.930882	0.924727	0.93655
596	0.962436	0.957645	0.966695	0.930882	0.924727	0.93655
597	0.962436	0.957645	0.966695	0.930718	0.924556	0.936394
598	0.962078	0.95726	0.966362	0.930718	0.924556	0.936394
599	0.962078	0.95726	0.966362
600	0.961898	0.957068	0.966195	0.930718	0.924556	0.936394
601	0.961719	0.956875	0.966028	0.930554	0.924384	0.936237
602	0.961719	0.956875	0.966028	0.930554	0.924384	0.936237
603	0.961719	0.956875	0.966028	0.930389	0.924212	0.936081
604	0.961719	0.956875	0.966028	0.930389	0.924212	0.936081
605	0.961719	0.956875	0.966028	0.930225	0.92404	0.935924
606	0.961719	0.956875	0.966028	0.929896	0.923696	0.935611
607	0.961538	0.956682	0.96586	0.929896	0.923696	0.935611
608	0.961358	0.956489	0.965692	0.929896	0.923696	0.935611
609	0.961358	0.956489	0.965692	0.929731	0.923523	0.935453
610	0.960996	0.956101	0.965356	0.929731	0.923523	0.935453
611	0.960996	0.956101	0.965356	0.929401	0.923178	0.935139
612	0.960996	0.956101	0.965356	0.929236	0.923005	0.934981
613	0.960996	0.956101	0.965356	0.928906	0.922659	0.934667
614	0.960996	0.956101	0.965356	0.928906	0.922659	0.934667
615				0.928741	0.922486	0.934509
616	0.960815	0.955906	0.965187	0.928576	0.922313	0.934351
617	0.960815	0.955906	0.965187	0.92841	0.92214	0.934193
618	0.960632	0.955711	0.965017	0.92841	0.92214	0.934193
619	0.960632	0.955711	0.965017	0.92841	0.92214	0.934193
620	0.96045	0.955516	0.964847	0.92841	0.92214	0.934193
621	0.960268	0.95532	0.964677	0.92841	0.92214	0.934193
622	0.960268	0.95532	0.964677	0.928077	0.921792	0.933876
623	0.960268	0.95532	0.964677	0.928077	0.921792	0.933876
624	0.960268	0.95532	0.964677	0.927911	0.921618	0.933717
625	0.960268	0.95532	0.964677	0.927911	0.921618	0.933717
626	0.960084	0.955124	0.964507	0.927911	0.921618	0.933717
627	0.959717	0.954731	0.964165	0.927744	0.921443	0.933558
628	0.959534	0.954534	0.963994	0.927577	0.921268	0.933399
629	0.959166	0.95414	0.963651	0.927577	0.921268	0.933399
630	0.959166	0.95414	0.963651	0.927577	0.921268	0.933399
631	0.959166	0.95414	0.963651	0.927242	0.920918	0.933079
632	0.959166	0.95414	0.963651	0.927075	0.920743	0.93292
633	0.958981	0.953943	0.963479	0.926907	0.920567	0.93276
634	0.958797	0.953745	0.963307	0.926907	0.920567	0.93276
635	0.958612	0.953547	0.963135	0.926739	0.920392	0.9326
636	0.958427	0.953349	0.962962	0.926739	0.920392	0.9326
637	0.958427	0.953349	0.962962	0.926739	0.920392	0.9326
638	0.958241	0.95315	0.96279	0.926571	0.920216	0.932439
639	0.958241	0.95315	0.96279	0.926403	0.920039	0.932279
640	0.958241	0.95315	0.96279	0.926403	0.920039	0.932279
641	0.958241	0.95315	0.96279	0.926403	0.920039	0.932279
642	0.958056	0.952952	0.962617	0.926403	0.920039	0.932279
643	0.95787	0.952753	0.962443	0.926403	0.920039	0.932279
644	0.95787	0.952753	0.962443	0.926403	0.920039	0.932279
645	0.95787	0.952753	0.962443	0.926233	0.919862	0.932117
646	0.957683	0.952553	0.96227	0.925894	0.919507	0.931794
647	0.957496	0.952353	0.962095	0.925894	0.919507	0.931794
648	0.957496	0.952353	0.962095	0.925894	0.919507	0.931794
649	0.957496	0.952353	0.962095	0.925894	0.919507	0.931794
650	0.957309	0.952153	0.961921	0.925894	0.919507	0.931794
651	0.957309	0.952153	0.961921	0.925724	0.919329	0.931631
652	0.957309	0.952153	0.961921	0.925724	0.919329	0.931631
653	0.957309	0.952153	0.961921	0.925724	0.919329	0.931631
654	0.956744	0.951549	0.961394	0.925383	0.918972	0.931306
655	0.956744	0.951549	0.961394	0.925212	0.918793	0.931143
656	0.956555	0.951347	0.961218	0.92487	0.918435	0.930817
657	0.956555	0.951347	0.961218	0.924699	0.918256	0.930654
658	0.956367	0.951145	0.961042	0.924357	0.917898	0.930327
659	0.956367	0.951145	0.961042	0.924357	0.917898	0.930327
660	0.956367	0.951145	0.961042	0.924186	0.917719	0.930164
661	0.956367	0.951145	0.961042	0.923671	0.91718	0.929673
662	0.956367	0.951145	0.961042	0.923499	0.917	0.929509
663	0.956177	0.950942	0.960865	0.923327	0.916821	0.929345
664	0.956177	0.950942	0.960865	0.923327	0.916821	0.929345
665	0.956177	0.950942	0.960865	0.923327	0.916821	0.929345
666	0.956177	0.950942	0.960865	0.923155	0.916641	0.929181
667	0.956177	0.950942	0.960865	0.922639	0.9161	0.928688
668	0.956177	0.950942	0.960865	0.922466	0.91592	0.928523
669	0.956177	0.950942	0.960865	0.922466	0.91592	0.928523
670	0.956177	0.950942	0.960865	0.922294	0.915739	0.928359
671	0.956177	0.950942	0.960865	0.922121	0.915559	0.928194
672	0.955986	0.950738	0.960687	0.921949	0.915379	0.928029
673	0.955986	0.950738	0.960687	0.921949	0.915379	0.928029
674	0.955986	0.950738	0.960687	0.921949	0.915379	0.928029
675	0.955986	0.950738	0.960687	0.921776	0.915198	0.927864
676	0.955986	0.950738	0.960687	0.921603	0.915017	0.927699
677	0.955794	0.950532	0.960508	0.921603	0.915017	0.927699
678	0.955794	0.950532	0.960508	0.92143	0.914836	0.927533
679	0.955794	0.950532	0.960508	0.921256	0.914654	0.927368
680	0.955602	0.950326	0.960328	0.921256	0.914654	0.927368
681	0.955409	0.95012	0.960149	0.920909	0.914292	0.927037
682	0.955409	0.95012	0.960149	0.920909	0.914292	0.927037
683	0.955409	0.95012	0.960149	0.920736	0.91411	0.926871
684	0.955216	0.949913	0.959969	0.920736	0.91411	0.926871
685	0.955216	0.949913	0.959969	0.920736	0.91411	0.926871
686	0.955216	0.949913	0.959969	0.920736	0.91411	0.926871
687	0.955216	0.949913	0.959969	0.920388	0.913747	0.926539
688	0.955216	0.949913	0.959969	0.920388	0.913747	0.926539
689	0.955216	0.949913	0.959969	0.920388	0.913747	0.926539
690	0.955216	0.949913	0.959969	0.920214	0.913564	0.926373
691	0.955216	0.949913	0.959969	0.920214	0.913564	0.926373
692	0.955216	0.949913	0.959969
693	0.955216	0.949913	0.959969	0.919691	0.913018	0.925873
694	0.955021	0.949705	0.959787	0.919517	0.912835	0.925707
695	0.955021	0.949705	0.959787	0.919342	0.912653	0.92554
696	0.955021	0.949705	0.959787	0.919167	0.91247	0.925373
697	0.955021	0.949705	0.959787	0.919167	0.91247	0.925373
698	0.955021	0.949705	0.959787	0.918992	0.912288	0.925206
699	0.955021	0.949705	0.959787	0.918992	0.912288	0.925206
700	0.954825	0.949495	0.959604
701	0.954628	0.949284	0.959421	0.918817	0.912105	0.925039
702	0.954628	0.949284	0.959421	0.918817	0.912105	0.925039
703	0.954628	0.949284	0.959421	0.918817	0.912105	0.925039
704	0.954628	0.949284	0.959421	0.918817	0.912105	0.925039
705	0.954628	0.949284	0.959421	0.918642	0.911921	0.924871
706	0.954628	0.949284	0.959421	0.918642	0.911921	0.924871
707	0.954628	0.949284	0.959421	0.918642	0.911921	0.924871
708	0.954431	0.949073	0.959237	0.918466	0.911738	0.924704
709	0.954431	0.949073	0.959237	0.918466	0.911738	0.924704
710	0.954431	0.949073	0.959237	0.918466	0.911738	0.924704
711	0.954431	0.949073	0.959237	0.91829	0.911554	0.924536
712	0.954431	0.949073	0.959237	0.918114	0.91137	0.924367
713	0.954232	0.94886	0.959052	0.917762	0.911002	0.924031
714	0.954232	0.94886	0.959052	0.917762	0.911002	0.924031
715	0.954232	0.94886	0.959052	0.917586	0.910817	0.923862
716	0.954033	0.948646	0.958866	0.917409	0.910633	0.923694
717	0.953633	0.948219	0.958494	0.917409	0.910633	0.923694
718	0.953633	0.948219	0.958494	0.917233	0.910448	0.923525
719	0.953633	0.948219	0.958494	0.917233	0.910448	0.923525
720	0.953433	0.948005	0.958308	0.917233	0.910448	0.923525
721	0.953433	0.948005	0.958308	0.917233	0.910448	0.923525
722	0.953433	0.948005	0.958308	0.917233	0.910448	0.923525
723	0.953433	0.948005	0.958308	0.916878	0.910078	0.923186
724	0.953433	0.948005	0.958308	0.916878	0.910078	0.923186
725	0.953232	0.947789	0.95812	0.916701	0.909892	0.923017
726	0.953232	0.947789	0.95812	0.916701	0.909892	0.923017
727	0.953232	0.947789	0.95812	0.916701	0.909892	0.923017
728	0.953232	0.947789	0.95812	0.916701	0.909892	0.923017
729	0.95303	0.947573	0.957932	0.916701	0.909892	0.923017
730	0.952828	0.947356	0.957744	0.916701	0.909892	0.923017
731	0.952828	0.947356	0.957744	0.916701	0.909892	0.923017
732	0.952828	0.947356	0.957744	0.916701	0.909892	0.923017
733	0.952626	0.94714	0.957555	0.916523	0.909706	0.922847
734	0.952626	0.94714	0.957555	0.916344	0.909519	0.922676
735	0.952626	0.94714	0.957555	0.915986	0.909146	0.922334
736	0.952626	0.94714	0.957555	0.915986	0.909146	0.922334
737	0.952626	0.94714	0.957555	0.915986	0.909146	0.922334
738	0.952626	0.94714	0.957555	0.915986	0.909146	0.922334
739	0.952422	0.946922	0.957365	0.915807	0.908958	0.922163
740	0.952219	0.946704	0.957176	0.915448	0.908583	0.92182
741	0.952219	0.946704	0.957176	0.915268	0.908395	0.921648
742	0.952219	0.946704	0.957176	0.915268	0.908395	0.921648
743	0.952219	0.946704	0.957176	0.915268	0.908395	0.921648
744	0.952219	0.946704	0.957176	0.915268	0.908395	0.921648
745	0.952219	0.946704	0.957176	0.914908	0.908018	0.921304
746	0.952014	0.946485	0.956985	0.914908	0.908018	0.921304
747	0.952014	0.946485	0.956985	0.914727	0.90783	0.921132
748	0.952014	0.946485	0.956985	0.914366	0.907452	0.920786
749	0.951605	0.946047	0.956604	0.914366	0.907452	0.920786
750	0.951605	0.946047	0.956604	0.914366	0.907452	0.920786
751	0.951605	0.946047	0.956604	0.914366	0.907452	0.920786
752	0.951399	0.945827	0.956412	0.914366	0.907452	0.920786
753	0.951399	0.945827	0.956412	0.914185	0.907263	0.920613
754	0.951399	0.945827	0.956412	0.914185	0.907263	0.920613
755	0.951399	0.945827	0.956412	0.914004	0.907073	0.92044
756	0.951399	0.945827	0.956412	0.913822	0.906884	0.920267
757	0.951399	0.945827	0.956412	0.913822	0.906884	0.920267
758	0.951399	0.945827	0.956412	0.913641	0.906694	0.920093
759	0.951399	0.945827	0.956412	0.913641	0.906694	0.920093
760	0.951399	0.945827	0.956412	0.913641	0.906694	0.920093
761	0.951192	0.945604	0.956219	0.913277	0.906314	0.919745
762	0.951192	0.945604	0.956219
763	0.950984	0.945382	0.956025	0.912731	0.905743	0.919224
764	0.950984	0.945382	0.956025	0.912731	0.905743	0.919224
765	0.950984	0.945382	0.956025	0.912731	0.905743	0.919224
766	0.950984	0.945382	0.956025	0.912366	0.905362	0.918875
767	0.950775	0.945158	0.95583	0.912366	0.905362	0.918875
768	0.950775	0.945158	0.95583	0.912183	0.905171	0.9187
769	0.950775	0.945158	0.95583	0.912001	0.90498	0.918526
770	0.950565	0.944933	0.955635	0.912001	0.90498	0.918526
771	0.950565	0.944933	0.955635
772	0.950565	0.944933	0.955635	0.911818	0.904789	0.918351
773	0.950355	0.944708	0.955439	0.911818	0.904789	0.918351
774	0.950145	0.944483	0.955243	0.911818	0.904789	0.918351
775	0.950145	0.944483	0.955243	0.911818	0.904789	0.918351
776	0.950145	0.944483	0.955243	0.911818	0.904789	0.918351
777	0.949723	0.944031	0.95485	0.911818	0.904789	0.918351
778	0.949723	0.944031	0.95485	0.911818	0.904789	0.918351
779	0.949723	0.944031	0.95485	0.911634	0.904598	0.918176
780	0.949512	0.943805	0.954653	0.911634	0.904598	0.918176
781	0.9493	0.943578	0.954456	0.911634	0.904598	0.918176
782	0.949089	0.943352	0.954259	0.91145	0.904405	0.918
783	0.949089	0.943352	0.954259	0.911266	0.904213	0.917824
784	0.949089	0.943352	0.954259	0.911082	0.904021	0.917648
785	0.949089	0.943352	0.954259	0.911082	0.904021	0.917648
786	0.949089	0.943352	0.954259	0.911082	0.904021	0.917648
787	0.949089	0.943352	0.954259	0.910898	0.903828	0.917472
788	0.949089	0.943352	0.954259	0.910713	0.903635	0.917295
789	0.948875	0.943123	0.95406	0.910713	0.903635	0.917295
790	0.948875	0.943123	0.95406	0.910713	0.903635	0.917295
791	0.948875	0.943123	0.95406	0.910343	0.903249	0.916942
792	0.948875	0.943123	0.95406	0.909973	0.902862	0.916588
793	0.948875	0.943123	0.95406	0.909788	0.902669	0.916411
794	0.948875	0.943123	0.95406	0.909788	0.902669	0.916411
795	0.948875	0.943123	0.95406	0.909788	0.902669	0.916411
796	0.948875	0.943123	0.95406	0.909602	0.902475	0.916233
797	0.948875	0.943123	0.95406	0.909602	0.902475	0.916233
798	0.948875	0.943123	0.95406	0.909602	0.902475	0.916233
799	0.948875	0.943123	0.95406	0.909602	0.902475	0.916233
800	0.948875	0.943123	0.95406	0.909416	0.90228	0.916056
801	0.948875	0.943123	0.95406	0.909416	0.90228	0.916056
802	0.948875	0.943123	0.95406	0.909416	0.90228	0.916056
803	0.948875	0.943123	0.95406	0.909416	0.90228	0.916056
804	0.948875	0.943123	0.95406	0.90923	0.902086	0.915877
805	0.948875	0.943123	0.95406	0.90923	0.902086	0.915877
806	0.948875	0.943123	0.95406	0.909043	0.901891	0.915699
807	0.948875	0.943123	0.95406	0.909043	0.901891	0.915699
808	0.948875	0.943123	0.95406	0.909043	0.901891	0.915699
809	0.948875	0.943123	0.95406	0.909043	0.901891	0.915699
810	0.948658	0.94289	0.953857	0.909043	0.901891	0.915699
811	0.948658	0.94289	0.953857	0.908856	0.901695	0.91552
812	0.948658	0.94289	0.953857	0.908856	0.901695	0.91552
813	0.948439	0.942656	0.953654	0.908856	0.901695	0.91552
814	0.948439	0.942656	0.953654	0.908856	0.901695	0.91552
815	0.948439	0.942656	0.953654	0.908668	0.901498	0.91534
816	0.948439	0.942656	0.953654	0.90848	0.901302	0.91516
817	0.948439	0.942656	0.953654	0.90848	0.901302	0.91516
818	0.948439	0.942656	0.953654	0.90848	0.901302	0.91516
819	0.94822	0.942421	0.95345	0.908291	0.901105	0.91498
820	0.94822	0.942421	0.95345	0.908291	0.901105	0.91498
821	0.94822	0.942421	0.95345	0.907913	0.900709	0.914619
822	0.94822	0.942421	0.95345	0.907723	0.900511	0.914438
823	0.948	0.942184	0.953245	0.907344	0.900115	0.914075
824	0.948	0.942184	0.953245	0.907344	0.900115	0.914075
825	0.948	0.942184	0.953245	0.907155	0.899917	0.913894
826	0.948	0.942184	0.953245	0.907155	0.899917	0.913894
827	0.948	0.942184	0.953245	0.906965	0.899719	0.913713
828	0.948	0.942184	0.953245	0.906775	0.899521	0.913531
829	0.948	0.942184	0.953245	0.906395	0.899124	0.913168
830	0.948	0.942184	0.953245	0.906205	0.898925	0.912986
831	0.948	0.942184	0.953245	0.906014	0.898726	0.912804
832	0.948	0.942184	0.953245	0.905444	0.89813	0.912258
833	0.947555	0.941707	0.952831
834	0.947332	0.941468	0.952624	0.905444	0.89813	0.912258
835	0.947332	0.941468	0.952624	0.905444	0.89813	0.912258
836	0.947332	0.941468	0.952624	0.905444	0.89813	0.912258
837	0.947332	0.941468	0.952624	0.905444	0.89813	0.912258
838	0.947332	0.941468	0.952624	0.905253	0.89793	0.912075
839	0.947332	0.941468	0.952624	0.905253	0.89793	0.912075
840	0.947332	0.941468	0.952624	0.905253	0.89793	0.912075
841	0.947332	0.941468	0.952624	0.905061	0.897731	0.911892
842	0.947108	0.941228	0.952415	0.90487	0.897531	0.911709
843	0.94666	0.940747	0.951998	0.90487	0.897531	0.911709
844	0.94666	0.940747	0.951998	0.904678	0.897331	0.911526
845	0.946435	0.940506	0.951789	0.904678	0.897331	0.911526
846	0.946435	0.940506	0.951789	0.904487	0.89713	0.911343
847	0.946435	0.940506	0.951789	0.904487	0.89713	0.911343
848	0.946435	0.940506	0.951789	0.904295	0.89693	0.911159
849	0.946435	0.940506	0.951789	0.904295	0.89693	0.911159
850	0.946209	0.940263	0.951578	0.904295	0.89693	0.911159
851	0.945982	0.94002	0.951367	0.904103	0.896729	0.910976
852	0.945756	0.939777	0.951156	0.904103	0.896729	0.910976
853	0.945756	0.939777	0.951156	0.904103	0.896729	0.910976
854	0.945756	0.939777	0.951156	0.904103	0.896729	0.910976
855	0.945756	0.939777	0.951156	0.904103	0.896729	0.910976
856	0.945756	0.939777	0.951156	0.904103	0.896729	0.910976
857	0.945756	0.939777	0.951156	0.904103	0.896729	0.910976
858	0.945756	0.939777	0.951156	0.903716	0.896326	0.910606
859	0.945527	0.939532	0.950944
860	0.945299	0.939287	0.950731	0.903716	0.896326	0.910606
861	0.945299	0.939287	0.950731	0.903716	0.896326	0.910606
862	0.945299	0.939287	0.950731	0.903523	0.896124	0.910422
863	0.945299	0.939287	0.950731	0.90333	0.895922	0.910237
864	0.945299	0.939287	0.950731
865	0.945299	0.939287	0.950731	0.90333	0.895922	0.910237
866	0.945299	0.939287	0.950731	0.90333	0.895922	0.910237
867	0.945069	0.939041	0.950517	0.90333	0.895922	0.910237
868	0.944839	0.938794	0.950303	0.903136	0.89572	0.910051
869	0.944839	0.938794	0.950303	0.902942	0.895517	0.909866
870	0.944839	0.938794	0.950303	0.902748	0.895315	0.90968
871	0.944839	0.938794	0.950303	0.902748	0.895315	0.90968
872	0.944839	0.938794	0.950303	0.902748	0.895315	0.90968
873	0.944608	0.938546	0.950088	0.902748	0.895315	0.90968
874	0.944608	0.938546	0.950088	0.902748	0.895315	0.90968
875	0.944377	0.938298	0.949873	0.902553	0.895111	0.909494
876	0.944377	0.938298	0.949873	0.902553	0.895111	0.909494
877	0.944377	0.938298	0.949873	0.902553	0.895111	0.909494
878	0.944377	0.938298	0.949873	0.902163	0.894703	0.909121
879	0.944144	0.938049	0.949656	0.901967	0.894499	0.908934
880	0.944144	0.938049	0.949656	0.901967	0.894499	0.908934
881	0.944144	0.938049	0.949656	0.901967	0.894499	0.908934
882	0.943911	0.937798	0.949439	0.901967	0.894499	0.908934
883	0.943678	0.937548	0.949222	0.901967	0.894499	0.908934
884	0.943444	0.937297	0.949004	0.901967	0.894499	0.908934
885	0.943444	0.937297	0.949004	0.901771	0.894295	0.908746
886	0.943444	0.937297	0.949004	0.901771	0.894295	0.908746
887	0.943444	0.937297	0.949004	0.901575	0.894089	0.908559
888	0.943209	0.937046	0.948786	0.901379	0.893884	0.908371
889	0.942975	0.936794	0.948568	0.901379	0.893884	0.908371
890	0.942975	0.936794	0.948568	0.901182	0.893679	0.908183
891	0.942975	0.936794	0.948568	0.900788	0.893268	0.907806
892	0.942975	0.936794	0.948568	0.900591	0.893062	0.907618
893	0.942975	0.936794	0.948568	0.900394	0.892856	0.907429
894	0.942975	0.936794	0.948568
895	0.942975	0.936794	0.948568	0.900394	0.892856	0.907429
896	0.942739	0.936541	0.948348	0.899999	0.892444	0.907051
897	0.942739	0.936541	0.948348	0.899801	0.892237	0.906862
898	0.942739	0.936541	0.948348	0.899801	0.892237	0.906862
899	0.942739	0.936541	0.948348	0.899603	0.89203	0.906673
900	0.942739	0.936541	0.948348	0.899603	0.89203	0.906673
901	0.942502	0.936287	0.948127	0.899603	0.89203	0.906673
902	0.942265	0.936033	0.947907	0.899404	0.891823	0.906483
903	0.942265	0.936033	0.947907	0.899404	0.891823	0.906483
904	0.942265	0.936033	0.947907	0.899404	0.891823	0.906483
905	0.942265	0.936033	0.947907	0.899205	0.891615	0.906292
906	0.942265	0.936033	0.947907	0.899006	0.891407	0.906102
907	0.942265	0.936033	0.947907
908	0.942265	0.936033	0.947907	0.899006	0.891407	0.906102
909	0.942265	0.936033	0.947907	0.899006	0.891407	0.906102
910	0.942265	0.936033	0.947907	0.899006	0.891407	0.906102
911	0.942265	0.936033	0.947907	0.898806	0.891198	0.905911
912	0.942026	0.935776	0.947684	0.898806	0.891198	0.905911
913	0.941786	0.935519	0.947461	0.898406	0.89078	0.905528
914	0.941786	0.935519	0.947461	0.898206	0.890571	0.905337
915				0.898005	0.890362	0.905145
916	0.941786	0.935519	0.947461	0.897604	0.889943	0.904761
917	0.941545	0.935261	0.947237	0.897604	0.889943	0.904761
918	0.941545	0.935261	0.947237	0.897604	0.889943	0.904761
919	0.941545	0.935261	0.947237	0.897403	0.889733	0.904569
920	0.941304	0.935002	0.947012
921	0.941304	0.935002	0.947012	0.897403	0.889733	0.904569
922	0.941304	0.935002	0.947012	0.897202	0.889523	0.904376
923	0.941062	0.934743	0.946787	0.896798	0.889102	0.90399
924	0.941062	0.934743	0.946787	0.896798	0.889102	0.90399
925	0.941062	0.934743	0.946787	0.896597	0.888891	0.903797
926	0.941062	0.934743	0.946787	0.896597	0.888891	0.903797
927	0.941062	0.934743	0.946787	0.896395	0.88868	0.903604
928	0.941062	0.934743	0.946787	0.896193	0.888469	0.903411
929	0.941062	0.934743	0.946787	0.895991	0.888258	0.903218
930	0.941062	0.934743	0.946787	0.895991	0.888258	0.903218
931	0.941062	0.934743	0.946787	0.895991	0.888258	0.903218
932	0.941062	0.934743	0.946787	0.895586	0.887836	0.90283
933	0.941062	0.934743	0.946787	0.895586	0.887836	0.90283
934	0.941062	0.934743	0.946787	0.895383	0.887624	0.902636
935	0.941062	0.934743	0.946787	0.89518	0.887412	0.902442
936	0.941062	0.934743	0.946787	0.894977	0.8872	0.902248
937	0.940817	0.93448	0.946559	0.894977	0.8872	0.902248
938	0.940817	0.93448	0.946559	0.894977	0.8872	0.902248
939	0.940572	0.934216	0.946331	0.894977	0.8872	0.902248
940	0.940572	0.934216	0.946331	0.894571	0.886776	0.901859
941	0.940081	0.933689	0.945874	0.894571	0.886776	0.901859
942				0.894571	0.886776	0.901859
943	0.940081	0.933689	0.945874	0.894571	0.886776	0.901859
944				0.894571	0.886776	0.901859
945	0.939835	0.933426	0.945645	0.894367	0.886563	0.901664
946	0.939835	0.933426	0.945645	0.894367	0.886563	0.901664
947	0.939835	0.933426	0.945645	0.894367	0.886563	0.901664
948	0.939835	0.933426	0.945645	0.893958	0.886137	0.901273
949				0.893754	0.885924	0.901077
950	0.939835	0.933426	0.945645	0.893141	0.885284	0.900491
951	0.939835	0.933426	0.945645	0.892936	0.88507	0.900295
952	0.939835	0.933426	0.945645	0.892936	0.88507	0.900295
953	0.939835	0.933426	0.945645	0.892936	0.88507	0.900295
954	0.939835	0.933426	0.945645	0.892936	0.88507	0.900295
955	0.939587	0.933159	0.945415	0.892936	0.88507	0.900295
956	0.939339	0.932893	0.945184	0.892936	0.88507	0.900295
957	0.939339	0.932893	0.945184	0.892936	0.88507	0.900295
958	0.939339	0.932893	0.945184	0.892936	0.88507	0.900295
959	0.939339	0.932893	0.945184	0.892731	0.884856	0.900098
960	0.939089	0.932625	0.944952	0.892525	0.884641	0.899901
961	0.939089	0.932625	0.944952	0.892525	0.884641	0.899901
962	0.939089	0.932625	0.944952	0.892525	0.884641	0.899901
963	0.939089	0.932625	0.944952	0.892525	0.884641	0.899901
964	0.939089	0.932625	0.944952	0.892319	0.884426	0.899704
965				0.892319	0.884426	0.899704
966	0.939089	0.932625	0.944952	0.892112	0.88421	0.899506
967	0.939089	0.932625	0.944952	0.891905	0.883994	0.899308
968	0.939089	0.932625	0.944952	0.891905	0.883994	0.899308
969	0.939089	0.932625	0.944952	0.891905	0.883994	0.899308
970	0.939089	0.932625	0.944952	0.891905	0.883994	0.899308
971	0.939089	0.932625	0.944952	0.891491	0.883562	0.898911
972	0.939089	0.932625	0.944952	0.891491	0.883562	0.898911
973	0.939089	0.932625	0.944952	0.891283	0.883345	0.898713
974	0.939089	0.932625	0.944952	0.891283	0.883345	0.898713
975	0.939089	0.932625	0.944952	0.891075	0.883128	0.898514
976	0.939089	0.932625	0.944952	0.891075	0.883128	0.898514
977	0.939089	0.932625	0.944952	0.890867	0.882911	0.898314
978	0.939089	0.932625	0.944952	0.890867	0.882911	0.898314
979	0.938837	0.932354	0.944717	0.890867	0.882911	0.898314
980	0.938584	0.932082	0.944481	0.890658	0.882693	0.898115
981	0.938584	0.932082	0.944481	0.890658	0.882693	0.898115
982	0.938584	0.932082	0.944481	0.890658	0.882693	0.898115
983	0.938584	0.932082	0.944481	0.890658	0.882693	0.898115
984	0.938584	0.932082	0.944481	0.890449	0.882474	0.897914
985	0.938329	0.931809	0.944245	0.890449	0.882474	0.897914
986	0.938075	0.931536	0.944009
987	0.938075	0.931536	0.944009	0.890239	0.882256	0.897714
988	0.93782	0.931263	0.943772	0.890239	0.882256	0.897714
989	0.93782	0.931263	0.943772	0.890029	0.882036	0.897513
990	0.93782	0.931263	0.943772
991	0.93782	0.931263	0.943772	0.890029	0.882036	0.897513
992	0.93782	0.931263	0.943772	0.890029	0.882036	0.897513
993	0.93782	0.931263	0.943772	0.890029	0.882036	0.897513
994	0.937053	0.930438	0.943057	0.890029	0.882036	0.897513
995	0.937053	0.930438	0.943057	0.890029	0.882036	0.897513
996	0.937053	0.930438	0.943057	0.889819	0.881816	0.897311
997	0.937053	0.930438	0.943057	0.889819	0.881816	0.897311
998	0.937053	0.930438	0.943057	0.889608	0.881596	0.897109
999	0.936796	0.930163	0.942818	0.889608	0.881596	0.897109
1000	0.936796	0.930163	0.942818	0.889608	0.881596	0.897109
1001	0.936796	0.930163	0.942818	0.889396	0.881375	0.896907
1002	0.936796	0.930163	0.942818	0.889396	0.881375	0.896907
1003	0.936538	0.929886	0.942579	0.888973	0.880933	0.896502
1004	0.936538	0.929886	0.942579	0.888973	0.880933	0.896502
1005	0.936538	0.929886	0.942579	0.888973	0.880933	0.896502
1006	0.936538	0.929886	0.942579	0.888973	0.880933	0.896502
1007	0.936538	0.929886	0.942579	0.888973	0.880933	0.896502
1008	0.936279	0.929608	0.942338	0.888761	0.880712	0.896299
1009	0.936279	0.929608	0.942338	0.888761	0.880712	0.896299
1010	0.936279	0.929608	0.942338	0.888761	0.880712	0.896299
1011	0.936279	0.929608	0.942338	0.888548	0.880489	0.896095
1012	0.93602	0.92933	0.942097	0.888548	0.880489	0.896095
1013	0.93602	0.92933	0.942097	0.888548	0.880489	0.896095
1014	0.93602	0.92933	0.942097	0.888548	0.880489	0.896095
1015	0.93602	0.92933	0.942097	0.888548	0.880489	0.896095
1016	0.93602	0.92933	0.942097	0.888334	0.880266	0.895891
1017	0.93602	0.92933	0.942097	0.888334	0.880266	0.895891
1018	0.93602	0.92933	0.942097	0.888334	0.880266	0.895891
1019				0.88812	0.880043	0.895686
1020	0.93602	0.92933	0.942097
1021	0.93602	0.92933	0.942097	0.88812	0.880043	0.895686
1022	0.93602	0.92933	0.942097
1023	0.93602	0.92933	0.942097	0.887906	0.879819	0.895481
1024	0.93602	0.92933	0.942097
1025	0.93602	0.92933	0.942097	0.887691	0.879595	0.895276
1026	0.935758	0.929049	0.941853	0.887691	0.879595	0.895276
1027	0.935496	0.928767	0.941609	0.887691	0.879595	0.895276
1028	0.935496	0.928767	0.941609	0.887691	0.879595	0.895276
1029	0.935496	0.928767	0.941609	0.887476	0.87937	0.89507
1030	0.935233	0.928485	0.941365	0.887476	0.87937	0.89507
1031	0.934969	0.928201	0.941119	0.886829	0.878695	0.894452
1032	0.934705	0.927918	0.940874	0.886614	0.87847	0.894245
1033	0.934705	0.927918	0.940874
1034	0.934705	0.927918	0.940874	0.886614	0.87847	0.894245
1035	0.934441	0.927634	0.940628	0.885967	0.877795	0.893626
1036	0.934441	0.927634	0.940628	0.885967	0.877795	0.893626
1037	0.934176	0.92735	0.940381	0.885967	0.877795	0.893626
1038	0.933911	0.927066	0.940135	0.885967	0.877795	0.893626
1039	0.933646	0.926781	0.939888	0.885967	0.877795	0.893626
1040	0.933646	0.926781	0.939888
1041	0.933646	0.926781	0.939888	0.885967	0.877795	0.893626
1042	0.933646	0.926781	0.939888	0.885967	0.877795	0.893626
1043	0.933646	0.926781	0.939888	0.88575	0.877568	0.893419
1044	0.933646	0.926781	0.939888	0.88575	0.877568	0.893419
1045	0.933379	0.926495	0.939639	0.88575	0.877568	0.893419
1046	0.933379	0.926495	0.939639	0.885315	0.877114	0.893002
1047	0.933112	0.926208	0.939391	0.885315	0.877114	0.893002
1048	0.933112	0.926208	0.939391	0.884443	0.876203	0.892168
1049	0.933112	0.926208	0.939391	0.884443	0.876203	0.892168
1050	0.932844	0.925921	0.939141	0.884224	0.875975	0.891959
1051	0.932575	0.925633	0.938891	0.883787	0.875519	0.891541
1052	0.932575	0.925633	0.938891	0.883787	0.875519	0.891541
1053	0.932575	0.925633	0.938891	0.883787	0.875519	0.891541
1054	0.932575	0.925633	0.938891	0.883568	0.87529	0.891331
1055	0.932575	0.925633	0.938891	0.883349	0.875061	0.891121
1056	0.932575	0.925633	0.938891	0.883129	0.874832	0.890911
1057	0.932575	0.925633	0.938891
1058	0.932305	0.925343	0.93864	0.883129	0.874832	0.890911
1059	0.932305	0.925343	0.93864	0.883129	0.874832	0.890911
1060	0.932305	0.925343	0.93864	0.882909	0.874603	0.8907
1061	0.932305	0.925343	0.93864	0.882909	0.874603	0.8907
1062	0.932305	0.925343	0.93864
1063	0.931491	0.92447	0.937882	0.882689	0.874373	0.89049
1064	0.93122	0.924179	0.93763	0.882689	0.874373	0.89049
1065	0.93122	0.924179	0.93763	0.882468	0.874142	0.890279
1066	0.93122	0.924179	0.93763	0.882248	0.873912	0.890067
1067	0.93122	0.924179	0.93763	0.882248	0.873912	0.890067
1068	0.930948	0.923887	0.937376	0.882026	0.873681	0.889856
1069	0.930675	0.923594	0.937122	0.881805	0.87345	0.889644
1070	0.930675	0.923594	0.937122	0.881805	0.87345	0.889644
1071	0.930675	0.923594	0.937122	0.881805	0.87345	0.889644
1072	0.930128	0.923008	0.936613	0.881361	0.872986	0.889219
1073				0.881139	0.872755	0.889006
1074	0.930128	0.923008	0.936613	0.881139	0.872755	0.889006
1075	0.930128	0.923008	0.936613	0.880916	0.872522	0.888793
1076	0.930128	0.923008	0.936613	0.880694	0.87229	0.88858
1077	0.930128	0.923008	0.936613	0.880694	0.87229	0.88858
1079	0.929854	0.922715	0.936358	0.880248	0.871825	0.888153
1080	0.92958	0.922421	0.936102	0.880025	0.871592	0.88794
1081	0.929306	0.922127	0.935846	0.879801	0.871359	0.887726
1082	0.929306	0.922127	0.935846	0.879578	0.871126	0.887512
1083	0.929306	0.922127	0.935846	0.879578	0.871126	0.887512
1084	0.929306	0.922127	0.935846	0.879354	0.870893	0.887298
1085	0.92903	0.921831	0.935589	0.879354	0.870893	0.887298
1086	0.928755	0.921536	0.935332	0.879354	0.870893	0.887298
1087	0.928755	0.921536	0.935332	0.879131	0.870659	0.887084
1088	0.928755	0.921536	0.935332	0.879131	0.870659	0.887084
1089	0.928755	0.921536	0.935332	0.879131	0.870659	0.887084
1090	0.928755	0.921536	0.935332	0.878906	0.870425	0.886869
1091	0.928755	0.921536	0.935332	0.878682	0.870191	0.886654
1092	0.928755	0.921536	0.935332	0.878232	0.869722	0.886224
1093	0.928477	0.921239	0.935074	0.878232	0.869722	0.886224
1094	0.928477	0.921239	0.935074	0.878232	0.869722	0.886224
1095	0.928477	0.921239	0.935074	0.878007	0.869487	0.886009
1096	0.928477	0.921239	0.935074	0.878007	0.869487	0.886009
1098	0.928199	0.920941	0.934815	0.878007	0.869487	0.886009
1099	0.928199	0.920941	0.934815	0.877782	0.869252	0.885793
1100	0.928199	0.920941	0.934815	0.877782	0.869252	0.885793
1101	0.928199	0.920941	0.934815	0.87733	0.868781	0.88536
1102	0.928199	0.920941	0.934815	0.876878	0.868309	0.884928
1103	0.92792	0.920642	0.934554	0.876878	0.868309	0.884928
1104	0.92792	0.920642	0.934554	0.876878	0.868309	0.884928
1105				0.876652	0.868073	0.884711
1106	0.92792	0.920642	0.934554	0.876652	0.868073	0.884711
1107	0.927639	0.920341	0.934293	0.876652	0.868073	0.884711
1108	0.927359	0.920041	0.934032	0.876198	0.867599	0.884276
1109	0.927359	0.920041	0.934032	0.876198	0.867599	0.884276
1110	0.927359	0.920041	0.934032	0.876198	0.867599	0.884276
1111	0.927359	0.920041	0.934032	0.876198	0.867599	0.884276
1112	0.927359	0.920041	0.934032	0.876198	0.867599	0.884276
1113	0.927359	0.920041	0.934032	0.876198	0.867599	0.884276
1114	0.927359	0.920041	0.934032	0.876198	0.867599	0.884276
1115	0.927359	0.920041	0.934032	0.876198	0.867599	0.884276
1116	0.927076	0.919738	0.933768	0.876198	0.867599	0.884276
1117				0.876198	0.867599	0.884276
1118	0.927076	0.919738	0.933768	0.87597	0.867361	0.884057
1119	0.926793	0.919435	0.933505	0.87597	0.867361	0.884057
1120	0.92651	0.919131	0.93324	0.875741	0.867122	0.883839
1121	0.92651	0.919131	0.93324	0.875741	0.867122	0.883839
1122	0.92651	0.919131	0.93324	0.875741	0.867122	0.883839
1123	0.92651	0.919131	0.93324
1124	0.92651	0.919131	0.93324	0.875741	0.867122	0.883839
1125	0.926225	0.918826	0.932975	0.875741	0.867122	0.883839
1126	0.926225	0.918826	0.932975	0.875741	0.867122	0.883839
1127	0.92594	0.91852	0.932709	0.875741	0.867122	0.883839
1128	0.925654	0.918214	0.932443	0.875741	0.867122	0.883839
1129	0.925654	0.918214	0.932443	0.875511	0.866882	0.883618
1130	0.925654	0.918214	0.932443	0.875281	0.866642	0.883398
1131	0.925367	0.917906	0.932176	0.875281	0.866642	0.883398
1132	0.925367	0.917906	0.932176	0.87505	0.866402	0.883178
1133	0.925367	0.917906	0.932176	0.87505	0.866402	0.883178
1134	0.92508	0.917599	0.931908	0.87505	0.866402	0.883178
1135	0.92508	0.917599	0.931908	0.874819	0.866161	0.882957
1136	0.92508	0.917599	0.931908	0.874589	0.86592	0.882736
1137	0.92508	0.917599	0.931908
1138	0.92508	0.917599	0.931908	0.874589	0.86592	0.882736
1139	0.92508	0.917599	0.931908
1140	0.92508	0.917599	0.931908	0.874589	0.86592	0.882736
1141	0.924791	0.917289	0.931638	0.874357	0.865678	0.882514
1142	0.924791	0.917289	0.931638	0.874357	0.865678	0.882514
1143				0.873894	0.865195	0.882071
1144	0.924501	0.916978	0.931368	0.873894	0.865195	0.882071
1145	0.924501	0.916978	0.931368	0.873894	0.865195	0.882071
1146	0.924501	0.916978	0.931368	0.873662	0.864952	0.881848
1147	0.924501	0.916978	0.931368	0.873429	0.86471	0.881626
1148	0.924501	0.916978	0.931368	0.873429	0.86471	0.881626
1149	0.924501	0.916978	0.931368	0.873429	0.86471	0.881626
1150	0.924501	0.916978	0.931368	0.873196	0.864467	0.881403
1151	0.92421	0.916666	0.931097	0.873196	0.864467	0.881403
1152	0.92421	0.916666	0.931097	0.873196	0.864467	0.881403
1153	0.92421	0.916666	0.931097	0.873196	0.864467	0.881403
1154	0.923918	0.916353	0.930824	0.873196	0.864467	0.881403
1155	0.923625	0.91604	0.930552	0.873196	0.864467	0.881403
1156	0.923333	0.915727	0.93028	0.873196	0.864467	0.881403
1157				0.872494	0.863734	0.880731
1158	0.923333	0.915727	0.93028	0.872494	0.863734	0.880731
1159	0.923333	0.915727	0.93028	0.872494	0.863734	0.880731
1160	0.923333	0.915727	0.93028	0.872494	0.863734	0.880731
1161	0.923333	0.915727	0.93028	0.87226	0.863489	0.880506
1162	0.923333	0.915727	0.93028	0.87226	0.863489	0.880506
1163	0.923333	0.915727	0.93028	0.87226	0.863489	0.880506
1164	0.923039	0.915411	0.930005	0.87226	0.863489	0.880506
1165				0.87226	0.863489	0.880506
1166	0.923039	0.915411	0.930005	0.87226	0.863489	0.880506
1167				0.87226	0.863489	0.880506
1168				0.87226	0.863489	0.880506
1169	0.923039	0.915411	0.930005	0.871788	0.862997	0.880055
1170	0.922744	0.915095	0.92973	0.871315	0.862504	0.879603
1171	0.922744	0.915095	0.92973	0.870843	0.86201	0.87915
1172	0.922744	0.915095	0.92973	0.870843	0.86201	0.87915
1173	0.922447	0.914777	0.929454	0.870843	0.86201	0.87915
1174	0.922447	0.914777	0.929454	0.870606	0.861763	0.878923
1175	0.922447	0.914777	0.929454	0.870606	0.861763	0.878923
1176	0.922151	0.91446	0.929178	0.870369	0.861516	0.878697
1177				0.870132	0.861268	0.87847
1178	0.922151	0.91446	0.929178	0.870132	0.861268	0.87847
1179	0.922151	0.91446	0.929178	0.870132	0.861268	0.87847
1180	0.921854	0.914141	0.9289	0.870132	0.861268	0.87847
1181	0.921556	0.913823	0.928623	0.870132	0.861268	0.87847
1182	0.921258	0.913504	0.928345	0.870132	0.861268	0.87847
1183	0.921258	0.913504	0.928345	0.870132	0.861268	0.87847
1184	0.921258	0.913504	0.928345	0.870132	0.861268	0.87847
1185	0.921258	0.913504	0.928345	0.869893	0.861019	0.878241
1186	0.921258	0.913504	0.928345	0.869655	0.86077	0.878013
1187	0.921258	0.913504	0.928345	0.869655	0.86077	0.878013
1188	0.921258	0.913504	0.928345	0.869655	0.86077	0.878013
1189	0.92066	0.912863	0.927787	0.869655	0.86077	0.878013
1190	0.920361	0.912542	0.927508	0.869655	0.86077	0.878013
1191	0.919761	0.911901	0.926949	0.869655	0.86077	0.878013
1192	0.919761	0.911901	0.926949	0.869655	0.86077	0.878013
1193	0.919461	0.911579	0.926668	0.869655	0.86077	0.878013
1194				0.869415	0.86052	0.877784
1195	0.919461	0.911579	0.926668	0.869415	0.86052	0.877784
1196	0.919461	0.911579	0.926668	0.869415	0.86052	0.877784
1197	0.919461	0.911579	0.926668	0.869175	0.860269	0.877554
1198	0.919461	0.911579	0.926668	0.868694	0.859768	0.877094
1199	0.919461	0.911579	0.926668	0.868453	0.859516	0.876863
1200	0.919159	0.911256	0.926387	0.868453	0.859516	0.876863
1201	0.918857	0.910933	0.926105	0.868453	0.859516	0.876863
1202	0.918857	0.910933	0.926105	0.868213	0.859265	0.876633
1203				0.868213	0.859265	0.876633
1204	0.918857	0.910933	0.926105	0.868213	0.859265	0.876633
1205	0.918857	0.910933	0.926105	0.867972	0.859013	0.876402
1206	0.918857	0.910933	0.926105	0.867972	0.859013	0.876402
1207	0.918857	0.910933	0.926105	0.86773	0.858761	0.876171
1208	0.918554	0.910608	0.925822	0.867246	0.858256	0.875708
1209	0.918554	0.910608	0.925822	0.867246	0.858256	0.875708
1210	0.918554	0.910608	0.925822	0.867246	0.858256	0.875708
1211	0.91825	0.910283	0.925538	0.867246	0.858256	0.875708
1212	0.917946	0.909957	0.925254	0.867004	0.858003	0.875476
1213	0.917946	0.909957	0.925254	0.866761	0.85775	0.875244
1214	0.917946	0.909957	0.925254	0.866275	0.857243	0.874779
1215	0.917946	0.909957	0.925254	0.866275	0.857243	0.874779
1216	0.91764	0.90963	0.924969	0.866032	0.856989	0.874546
1217	0.91764	0.90963	0.924969	0.865546	0.856482	0.87408
1218	0.91764	0.90963	0.924969	0.865546	0.856482	0.87408
1219	0.91764	0.90963	0.924969	0.865546	0.856482	0.87408
1220	0.91764	0.90963	0.924969	0.865546	0.856482	0.87408
1221	0.917332	0.909301	0.924682	0.865546	0.856482	0.87408
1222	0.917332	0.909301	0.924682	0.865546	0.856482	0.87408
1223	0.917332	0.909301	0.924682	0.865546	0.856482	0.87408
1224	0.917332	0.909301	0.924682
1225	0.917332	0.909301	0.924682	0.865302	0.856227	0.873846
1226	0.917023	0.908971	0.924394	0.865057	0.855972	0.873612
1227	0.917023	0.908971	0.924394	0.865057	0.855972	0.873612
1228	0.917023	0.908971	0.924394	0.865057	0.855972	0.873612
1229	0.917023	0.908971	0.924394	0.865057	0.855972	0.873612
1230	0.917023	0.908971	0.924394	0.865057	0.855972	0.873612
1231	0.917023	0.908971	0.924394	0.865057	0.855972	0.873612
1232	0.916403	0.908306	0.923815	0.864812	0.855716	0.873378
1233	0.916092	0.907974	0.923525	0.864567	0.85546	0.873143
1234	0.916092	0.907974	0.923525	0.864567	0.85546	0.873143
1235	0.91547	0.907308	0.922944	0.864321	0.855204	0.872908
1236	0.915159	0.906975	0.922653	0.864321	0.855204	0.872908
1237	0.915159	0.906975	0.922653
1238	0.915159	0.906975	0.922653	0.864321	0.855204	0.872908
1239				0.864321	0.855204	0.872908
1240	0.914846	0.906641	0.922362	0.864321	0.855204	0.872908
1241	0.914846	0.906641	0.922362	0.864321	0.855204	0.872908
1242	0.914846	0.906641	0.922362	0.864321	0.855204	0.872908
1243	0.914846	0.906641	0.922362	0.864321	0.855204	0.872908
1244	0.914846	0.906641	0.922362	0.864074	0.854946	0.872672
1245	0.914532	0.906305	0.922069	0.864074	0.854946	0.872672
1246	0.914532	0.906305	0.922069
1247	0.914532	0.906305	0.922069	0.864074	0.854946	0.872672
1248	0.914532	0.906305	0.922069	0.863827	0.854688	0.872435
1249	0.914218	0.905969	0.921775	0.863827	0.854688	0.872435
1250	0.914218	0.905969	0.921775	0.863579	0.854429	0.872197
1251	0.914218	0.905969	0.921775	0.863579	0.854429	0.872197
1252	0.914218	0.905969	0.921775	0.86333	0.85417	0.87196
1253	0.914218	0.905969	0.921775
1254	0.913901	0.90563	0.921479	0.86333	0.85417	0.87196
1255	0.913901	0.90563	0.921479	0.86333	0.85417	0.87196
1256	0.913584	0.905291	0.921183	0.863082	0.85391	0.871721
1257				0.863082	0.85391	0.871721
1258	0.913267	0.904951	0.920887	0.863082	0.85391	0.871721
1259	0.913267	0.904951	0.920887	0.863082	0.85391	0.871721
1260	0.913267	0.904951	0.920887	0.863082	0.85391	0.871721
1261	0.913267	0.904951	0.920887	0.863082	0.85391	0.871721
1262	0.913267	0.904951	0.920887	0.862831	0.853649	0.871482
1263	0.913267	0.904951	0.920887	0.862831	0.853649	0.871482
1264	0.913267	0.904951	0.920887	0.862831	0.853649	0.871482
1265	0.913267	0.904951	0.920887	0.862581	0.853387	0.871242
1266	0.913267	0.904951	0.920887	0.862581	0.853387	0.871242
1267	0.913267	0.904951	0.920887	0.86233	0.853125	0.871002
1268	0.913267	0.904951	0.920887	0.86233	0.853125	0.871002
1269	0.913267	0.904951	0.920887	0.862079	0.852863	0.870762
1270	0.912946	0.904608	0.920588	0.862079	0.852863	0.870762
1271	0.912946	0.904608	0.920588	0.862079	0.852863	0.870762
1272	0.912946	0.904608	0.920588	0.862079	0.852863	0.870762
1273	0.912946	0.904608	0.920588	0.861827	0.8526	0.870521
1274	0.912946	0.904608	0.920588	0.861575	0.852337	0.87028
1275	0.912946	0.904608	0.920588	0.861071	0.851811	0.869798
1276	0.912946	0.904608	0.920588	0.860819	0.851548	0.869556
1277				0.860567	0.851285	0.869315
1278	0.912946	0.904608	0.920588	0.860567	0.851285	0.869315
1279	0.912946	0.904608	0.920588	0.860567	0.851285	0.869315
1280	0.912946	0.904608	0.920588	0.860567	0.851285	0.869315
1281	0.912946	0.904608	0.920588	0.860567	0.851285	0.869315
1282	0.912946	0.904608	0.920588	0.860314	0.85102	0.869073
1283	0.912946	0.904608	0.920588	0.860314	0.85102	0.869073
1284	0.912946	0.904608	0.920588	0.86006	0.850755	0.86883
1285	0.912946	0.904608	0.920588	0.86006	0.850755	0.86883
1286	0.912946	0.904608	0.920588	0.86006	0.850755	0.86883
1287	0.912946	0.904608	0.920588	0.86006	0.850755	0.86883
1288	0.912946	0.904608	0.920588	0.85955	0.850224	0.868342
1289	0.912946	0.904608	0.920588	0.859296	0.849958	0.868099
1290	0.912946	0.904608	0.920588	0.859296	0.849958	0.868099
1291	0.912946	0.904608	0.920588	0.859041	0.849691	0.867854
1292	0.912946	0.904608	0.920588	0.858785	0.849425	0.86761
1293	0.912617	0.904255	0.920281	0.858785	0.849425	0.86761
1294	0.912287	0.903902	0.919974	0.858529	0.849158	0.867365
1295	0.912287	0.903902	0.919974	0.858529	0.849158	0.867365
1296	0.912287	0.903902	0.919974	0.857762	0.848357	0.86663
1297	0.911956	0.903547	0.919666	0.85725	0.847822	0.86614
1298	0.911625	0.903192	0.919357	0.85725	0.847822	0.86614
1299	0.911625	0.903192	0.919357	0.85725	0.847822	0.86614
1300				0.85725	0.847822	0.86614
1301	0.911625	0.903192	0.919357	0.85725	0.847822	0.86614
1302				0.85725	0.847822	0.86614
1303	0.911625	0.903192	0.919357
1304	0.911625	0.903192	0.919357	0.85725	0.847822	0.86614
1305	0.911292	0.902835	0.919047	0.856479	0.847018	0.865402
1306	0.911292	0.902835	0.919047	0.856479	0.847018	0.865402
1307	0.910959	0.902478	0.918736	0.856479	0.847018	0.865402
1308				0.856479	0.847018	0.865402
1309	0.910959	0.902478	0.918736	0.856479	0.847018	0.865402
1310	0.910625	0.90212	0.918425	0.856479	0.847018	0.865402
1311	0.910625	0.90212	0.918425	0.856479	0.847018	0.865402
1312	0.910625	0.90212	0.918425	0.85622	0.846748	0.865155
1313	0.91029	0.90176	0.918113	0.855962	0.846478	0.864907
1314				0.855962	0.846478	0.864907
1315	0.909953	0.9014	0.917799	0.855444	0.845937	0.864411
1316	0.909953	0.9014	0.917799	0.855444	0.845937	0.864411
1317	0.909953	0.9014	0.917799	0.855184	0.845667	0.864163
1318	0.909953	0.9014	0.917799	0.855184	0.845667	0.864163
1319	0.909953	0.9014	0.917799	0.854925	0.845396	0.863914
1320	0.909953	0.9014	0.917799	0.854145	0.844582	0.863168
1321	0.909953	0.9014	0.917799	0.854145	0.844582	0.863168
1322	0.909953	0.9014	0.917799	0.854145	0.844582	0.863168
1323	0.909953	0.9014	0.917799	0.854145	0.844582	0.863168
1324	0.909953	0.9014	0.917799	0.854145	0.844582	0.863168
1325				0.853884	0.84431	0.862918
1326	0.909953	0.9014	0.917799	0.853884	0.84431	0.862918
1327	0.909614	0.901035	0.917483
1328	0.909614	0.901035	0.917483	0.853884	0.84431	0.862918
1329	0.909614	0.901035	0.917483	0.853884	0.84431	0.862918
1330	0.909272	0.900669	0.917165	0.853623	0.844037	0.862668
1331				0.853361	0.843764	0.862417
1332	0.909272	0.900669	0.917165	0.853361	0.843764	0.862417
1333	0.90893	0.900302	0.916846	0.852837	0.843218	0.861916
1334	0.908588	0.899935	0.916527	0.852837	0.843218	0.861916
1335	0.908245	0.899568	0.916208	0.852837	0.843218	0.861916
1336	0.908245	0.899568	0.916208	0.852837	0.843218	0.861916
1337	0.908245	0.899568	0.916208	0.852837	0.843218	0.861916
1338	0.907901	0.899199	0.915888	0.852837	0.843218	0.861916
1339	0.907901	0.899199	0.915888	0.852312	0.84267	0.861413
1340	0.907901	0.899199	0.915888	0.852312	0.84267	0.861413
1341	0.907557	0.89883	0.915567	0.852312	0.84267	0.861413
1342	0.907557	0.89883	0.915567	0.852048	0.842395	0.861161
1343	0.906867	0.89809	0.914923	0.852048	0.842395	0.861161
1344	0.906867	0.89809	0.914923	0.852048	0.842395	0.861161
1345	0.906867	0.89809	0.914923	0.852048	0.842395	0.861161
1346	0.906867	0.89809	0.914923	0.852048	0.842395	0.861161
1347	0.906867	0.89809	0.914923	0.851784	0.842119	0.860907
1348	0.906867	0.89809	0.914923
1349	0.90652	0.897718	0.9146	0.851519	0.841842	0.860653
1350	0.90652	0.897718	0.9146	0.851253	0.841565	0.860399
1351	0.90652	0.897718	0.9146	0.851253	0.841565	0.860399
1352	0.90652	0.897718	0.9146	0.851253	0.841565	0.860399
1353	0.90652	0.897718	0.9146	0.850987	0.841288	0.860145
1354	0.906171	0.897345	0.914275	0.850456	0.840733	0.859636
1355	0.906171	0.897345	0.914275	0.850456	0.840733	0.859636
1356	0.906171	0.897345	0.914275	0.850456	0.840733	0.859636
1357	0.906171	0.897345	0.914275	0.850189	0.840455	0.859381
1358	0.906171	0.897345	0.914275	0.849657	0.839899	0.858871
1359	0.906171	0.897345	0.914275	0.849657	0.839899	0.858871
1360	0.906171	0.897345	0.914275	0.849657	0.839899	0.858871
1361	0.906171	0.897345	0.914275
1362	0.906171	0.897345	0.914275	0.849389	0.83962	0.858615
1363				0.849389	0.83962	0.858615
1364	0.906171	0.897345	0.914275	0.849122	0.839341	0.858359
1365	0.906171	0.897345	0.914275	0.848587	0.838783	0.857846
1366	0.906171	0.897345	0.914275	0.848319	0.838503	0.85759
1367	0.906171	0.897345	0.914275	0.848319	0.838503	0.85759
1368	0.906171	0.897345	0.914275	0.848319	0.838503	0.85759
1369	0.906171	0.897345	0.914275	0.848319	0.838503	0.85759
1370	0.906171	0.897345	0.914275
1371				0.848319	0.838503	0.85759
1372	0.906171	0.897345	0.914275	0.848319	0.838503	0.85759
1373	0.906171	0.897345	0.914275	0.848319	0.838503	0.85759
1374	0.906171	0.897345	0.914275	0.848319	0.838503	0.85759
1375	0.905818	0.896966	0.913946	0.848319	0.838503	0.85759
1376	0.905464	0.896586	0.913617
1377				0.848319	0.838503	0.85759
1378				0.848319	0.838503	0.85759
1379	0.905464	0.896586	0.913617	0.847778	0.837939	0.857072
1380	0.905464	0.896586	0.913617	0.847778	0.837939	0.857072
1381	0.905464	0.896586	0.913617	0.847778	0.837939	0.857072
1382	0.905464	0.896586	0.913617	0.847778	0.837939	0.857072
1383	0.905108	0.896204	0.913285	0.847778	0.837939	0.857072
1384	0.905108	0.896204	0.913285	0.847778	0.837939	0.857072
1385	0.905108	0.896204	0.913285	0.847778	0.837939	0.857072
1386	0.904751	0.895822	0.912953	0.847778	0.837939	0.857072
1387	0.904751	0.895822	0.912953	0.847778	0.837939	0.857072
1388				0.847778	0.837939	0.857072
1389	0.904751	0.895822	0.912953	0.847505	0.837654	0.856811
1390	0.904751	0.895822	0.912953
1391	0.904751	0.895822	0.912953	0.847232	0.837369	0.856549
1392				0.847232	0.837369	0.856549
1393	0.904751	0.895822	0.912953
1394	0.904751	0.895822	0.912953	0.846959	0.837084	0.856288
1395	0.904751	0.895822	0.912953	0.846137	0.836226	0.855502
1396	0.904032	0.89505	0.912284	0.846137	0.836226	0.855502
1397	0.904032	0.89505	0.912284	0.846137	0.836226	0.855502
1398				0.846137	0.836226	0.855502
1399				0.845863	0.83594	0.855239
1400	0.903672	0.894664	0.911949
1401	0.903672	0.894664	0.911949	0.845863	0.83594	0.855239
1402	0.903672	0.894664	0.911949	0.845588	0.835653	0.854976
1403	0.903672	0.894664	0.911949	0.845038	0.835079	0.854449
1404	0.903672	0.894664	0.911949	0.845038	0.835079	0.854449
1405	0.903672	0.894664	0.911949	0.845038	0.835079	0.854449
1406				0.845038	0.835079	0.854449
1407	0.903672	0.894664	0.911949	0.844762	0.834791	0.854185
1408	0.903672	0.894664	0.911949	0.844486	0.834503	0.853921
1409	0.903672	0.894664	0.911949	0.84421	0.834215	0.853657
1410	0.903672	0.894664	0.911949	0.84421	0.834215	0.853657
1411	0.903672	0.894664	0.911949	0.843933	0.833926	0.853392
1412	0.903672	0.894664	0.911949	0.843656	0.833637	0.853127
1413	0.903672	0.894664	0.911949	0.843656	0.833637	0.853127
1414	0.903672	0.894664	0.911949	0.843379	0.833348	0.852861
1415	0.903672	0.894664	0.911949	0.843379	0.833348	0.852861
1416	0.903305	0.89427	0.911607	0.842822	0.832767	0.852328
1417	0.903305	0.89427	0.911607	0.842544	0.832477	0.852062
1418	0.903305	0.89427	0.911607	0.842544	0.832477	0.852062
1419				0.842544	0.832477	0.852062
1420				0.842544	0.832477	0.852062
1421	0.903305	0.89427	0.911607	0.842265	0.832185	0.851795
1422	0.902937	0.893875	0.911265	0.842265	0.832185	0.851795
1423				0.841986	0.831894	0.851527
1424	0.902937	0.893875	0.911265	0.841986	0.831894	0.851527
1425	0.902937	0.893875	0.911265	0.841706	0.831602	0.85126
1426	0.902937	0.893875	0.911265	0.841706	0.831602	0.85126
1427				0.841706	0.831602	0.85126
1428	0.902937	0.893875	0.911265	0.841706	0.831602	0.85126
1429	0.902566	0.893476	0.91092	0.841706	0.831602	0.85126
1430	0.902566	0.893476	0.91092	0.841706	0.831602	0.85126
1431	0.902566	0.893476	0.91092	0.841706	0.831602	0.85126
1432	0.902566	0.893476	0.91092	0.841425	0.831309	0.85099
1433	0.902566	0.893476	0.91092	0.841144	0.831015	0.850721
1434	0.902566	0.893476	0.91092	0.841144	0.831015	0.850721
1435	0.902566	0.893476	0.91092
1436	0.902566	0.893476	0.91092
1437	0.902566	0.893476	0.91092	0.841144	0.831015	0.850721
1438	0.902566	0.893476	0.91092
1439	0.902566	0.893476	0.91092	0.841144	0.831015	0.850721
1440	0.902566	0.893476	0.91092
1441	0.902191	0.893072	0.910571	0.841144	0.831015	0.850721
1442	0.901439	0.892265	0.909873
1443	0.901439	0.892265	0.909873	0.841144	0.831015	0.850721
1444				0.841144	0.831015	0.850721
1445	0.901439	0.892265	0.909873	0.841144	0.831015	0.850721
1446	0.901439	0.892265	0.909873	0.84086	0.830719	0.85045
1447	0.901439	0.892265	0.909873	0.840577	0.830424	0.850179
1448	0.901439	0.892265	0.909873	0.840577	0.830424	0.850179
1449	0.901439	0.892265	0.909873	0.840577	0.830424	0.850179
1450	0.901061	0.891858	0.909521	0.840577	0.830424	0.850179
1451	0.901061	0.891858	0.909521	0.840293	0.830127	0.849907
1452				0.840293	0.830127	0.849907
1453	0.901061	0.891858	0.909521	0.840293	0.830127	0.849907
1454				0.840293	0.830127	0.849907
1455	0.901061	0.891858	0.909521	0.840008	0.82983	0.849634
1456	0.901061	0.891858	0.909521	0.839723	0.829532	0.849361
1457	0.901061	0.891858	0.909521	0.839723	0.829532	0.849361
1458	0.901061	0.891858	0.909521	0.839723	0.829532	0.849361
1459	0.901061	0.891858	0.909521
1460	0.901061	0.891858	0.909521	0.839723	0.829532	0.849361
1461	0.900678	0.891446	0.909165	0.839723	0.829532	0.849361
1462	0.900678	0.891446	0.909165	0.839723	0.829532	0.849361
1463	0.900295	0.891034	0.908809	0.839723	0.829532	0.849361
1464	0.900295	0.891034	0.908809	0.839723	0.829532	0.849361
1465	0.900295	0.891034	0.908809	0.839723	0.829532	0.849361
1466	0.900295	0.891034	0.908809	0.839436	0.829232	0.849086
1467	0.89991	0.89062	0.908452	0.838861	0.828632	0.848536
1468	0.89991	0.89062	0.908452	0.838861	0.828632	0.848536
1469	0.89991	0.89062	0.908452	0.838861	0.828632	0.848536
1470				0.838573	0.828331	0.848261
1471	0.89991	0.89062	0.908452	0.838284	0.82803	0.847985
1472	0.899523	0.890204	0.908093	0.838284	0.82803	0.847985
1473	0.899523	0.890204	0.908093	0.838284	0.82803	0.847985
1474	0.899523	0.890204	0.908093	0.838284	0.82803	0.847985
1475	0.899523	0.890204	0.908093	0.838284	0.82803	0.847985
1476	0.899523	0.890204	0.908093	0.838284	0.82803	0.847985
1477				0.838284	0.82803	0.847985
1478	0.899523	0.890204	0.908093	0.838284	0.82803	0.847985
1479	0.899523	0.890204	0.908093	0.838284	0.82803	0.847985
1480	0.899523	0.890204	0.908093	0.837702	0.827422	0.847428
1481				0.837702	0.827422	0.847428
1482	0.899523	0.890204	0.908093	0.837702	0.827422	0.847428
1483	0.899132	0.889783	0.907729	0.837411	0.827117	0.847149
1484	0.899132	0.889783	0.907729	0.837411	0.827117	0.847149
1485	0.899132	0.889783	0.907729	0.837411	0.827117	0.847149
1486	0.899132	0.889783	0.907729	0.837411	0.827117	0.847149
1487	0.899132	0.889783	0.907729	0.837411	0.827117	0.847149
1488	0.899132	0.889783	0.907729	0.837411	0.827117	0.847149
1489	0.899132	0.889783	0.907729	0.837411	0.827117	0.847149
1490	0.899132	0.889783	0.907729
1491				0.837411	0.827117	0.847149
1492	0.899132	0.889783	0.907729	0.837411	0.827117	0.847149
1493	0.898736	0.889357	0.907362	0.837117	0.82681	0.846868
1494	0.898736	0.889357	0.907362
1495				0.836823	0.826503	0.846587
1496	0.898736	0.889357	0.907362
1497	0.898736	0.889357	0.907362	0.836823	0.826503	0.846587
1498	0.898736	0.889357	0.907362	0.836823	0.826503	0.846587
1499				0.836528	0.826195	0.846306
1500	0.898736	0.889357	0.907362	0.836528	0.826195	0.846306
1501	0.898736	0.889357	0.907362	0.836234	0.825888	0.846024
1502	0.898736	0.889357	0.907362	0.835939	0.82558	0.845742
1503	0.898736	0.889357	0.907362	0.835939	0.82558	0.845742
1504	0.898736	0.889357	0.907362	0.835939	0.82558	0.845742
1505	0.898337	0.888927	0.906992	0.835939	0.82558	0.845742
1506	0.898337	0.888927	0.906992	0.835939	0.82558	0.845742
1507	0.898337	0.888927	0.906992	0.835939	0.82558	0.845742
1508	0.898337	0.888927	0.906992	0.835643	0.825271	0.845459
1509	0.898337	0.888927	0.906992	0.835643	0.825271	0.845459
1510	0.898337	0.888927	0.906992	0.835643	0.825271	0.845459
1511	0.898337	0.888927	0.906992	0.835643	0.825271	0.845459
1512	0.897934	0.888493	0.906619	0.835643	0.825271	0.845459
1513	0.897934	0.888493	0.906619	0.835346	0.82496	0.845175
1514	0.897934	0.888493	0.906619	0.835346	0.82496	0.845175
1515	0.897934	0.888493	0.906619	0.835048	0.824648	0.84489
1516	0.897934	0.888493	0.906619
1517	0.897934	0.888493	0.906619
1518	0.897934	0.888493	0.906619	0.83475	0.824337	0.844605
1519	0.897934	0.888493	0.906619	0.83475	0.824337	0.844605
1520	0.897934	0.888493	0.906619	0.83475	0.824337	0.844605
1521	0.897934	0.888493	0.906619	0.83475	0.824337	0.844605
1522	0.897526	0.888052	0.906241	0.834152	0.823712	0.844033
1523	0.897118	0.887612	0.905863	0.833553	0.823087	0.843461
1524	0.897118	0.887612	0.905863	0.833553	0.823087	0.843461
1525	0.897118	0.887612	0.905863	0.833253	0.822773	0.843174
1526	0.897118	0.887612	0.905863	0.833253	0.822773	0.843174
1527	0.897118	0.887612	0.905863	0.832954	0.82246	0.842888
1528	0.897118	0.887612	0.905863	0.832954	0.82246	0.842888
1529				0.832653	0.822147	0.8426
1530	0.896706	0.887168	0.905481	0.832653	0.822147	0.8426
1531	0.896706	0.887168	0.905481	0.832653	0.822147	0.8426
1532	0.896706	0.887168	0.905481	0.832353	0.821833	0.842313
1533	0.896706	0.887168	0.905481	0.832353	0.821833	0.842313
1534				0.832353	0.821833	0.842313
1535	0.896706	0.887168	0.905481	0.832353	0.821833	0.842313
1536	0.896292	0.886721	0.905098	0.832353	0.821833	0.842313
1537	0.896292	0.886721	0.905098	0.83205	0.821517	0.842024
1538	0.895877	0.886273	0.904714	0.83205	0.821517	0.842024
1539				0.831748	0.8212	0.841734
1540	0.895462	0.885825	0.904329	0.831748	0.8212	0.841734
1541	0.895046	0.885378	0.903944	0.831445	0.820884	0.841445
1542	0.895046	0.885378	0.903944	0.831142	0.820567	0.841155
1543	0.895046	0.885378	0.903944	0.831142	0.820567	0.841155
1544	0.895046	0.885378	0.903944	0.831142	0.820567	0.841155
1545	0.895046	0.885378	0.903944	0.831142	0.820567	0.841155
1546	0.895046	0.885378	0.903944	0.831142	0.820567	0.841155
1547	0.895046	0.885378	0.903944	0.831142	0.820567	0.841155
1548	0.895046	0.885378	0.903944	0.831142	0.820567	0.841155
1549	0.895046	0.885378	0.903944	0.831142	0.820567	0.841155
1550	0.895046	0.885378	0.903944	0.830837	0.820249	0.840863
1551	0.895046	0.885378	0.903944	0.830837	0.820249	0.840863
1552	0.895046	0.885378	0.903944	0.830837	0.820249	0.840863
1553	0.895046	0.885378	0.903944	0.830837	0.820249	0.840863
1554	0.894625	0.884923	0.903554	0.830531	0.819929	0.840571
1555	0.894625	0.884923	0.903554
1556				0.830226	0.81961	0.840279
1557				0.830226	0.81961	0.840279
1558	0.894625	0.884923	0.903554	0.830226	0.81961	0.840279
1559	0.894625	0.884923	0.903554	0.830226	0.81961	0.840279
1560	0.894625	0.884923	0.903554	0.830226	0.81961	0.840279
1561	0.894625	0.884923	0.903554	0.829613	0.818969	0.839693
1562	0.894625	0.884923	0.903554	0.829613	0.818969	0.839693
1563	0.894625	0.884923	0.903554	0.829306	0.818648	0.839399
1564	0.894625	0.884923	0.903554	0.829306	0.818648	0.839399
1565	0.894625	0.884923	0.903554	0.829306	0.818648	0.839399
1566	0.894625	0.884923	0.903554	0.829306	0.818648	0.839399
1567	0.894625	0.884923	0.903554	0.829306	0.818648	0.839399
1568	0.894625	0.884923	0.903554	0.829306	0.818648	0.839399
1569	0.894625	0.884923	0.903554	0.829306	0.818648	0.839399
1570	0.894625	0.884923	0.903554	0.829306	0.818648	0.839399
1571	0.894625	0.884923	0.903554	0.829306	0.818648	0.839399
1572	0.894625	0.884923	0.903554	0.828997	0.818326	0.839104
1573	0.894625	0.884923	0.903554	0.828997	0.818326	0.839104
1574	0.894625	0.884923	0.903554	0.828997	0.818326	0.839104
1575	0.894193	0.884456	0.903155	0.828687	0.818002	0.838808
1576	0.894193	0.884456	0.903155	0.828687	0.818002	0.838808
1577	0.894193	0.884456	0.903155	0.828687	0.818002	0.838808
1578	0.894193	0.884456	0.903155	0.828687	0.818002	0.838808
1579	0.893759	0.883987	0.902754	0.828687	0.818002	0.838808
1580				0.828376	0.817677	0.838511
1581	0.893759	0.883987	0.902754	0.828376	0.817677	0.838511
1582	0.893759	0.883987	0.902754	0.828376	0.817677	0.838511
1583	0.893324	0.883516	0.902352	0.828376	0.817677	0.838511
1584	0.893324	0.883516	0.902352	0.828376	0.817677	0.838511
1585	0.893324	0.883516	0.902352	0.828064	0.81735	0.838212
1586	0.893324	0.883516	0.902352	0.828064	0.81735	0.838212
1587	0.893324	0.883516	0.902352	0.828064	0.81735	0.838212
1588	0.893324	0.883516	0.902352	0.828064	0.81735	0.838212
1589	0.893324	0.883516	0.902352	0.828064	0.81735	0.838212
1590	0.892885	0.883042	0.901947	0.828064	0.81735	0.838212
1591	0.892885	0.883042	0.901947	0.828064	0.81735	0.838212
1592	0.892885	0.883042	0.901947	0.828064	0.81735	0.838212
1593	0.892885	0.883042	0.901947	0.828064	0.81735	0.838212
1594	0.892885	0.883042	0.901947	0.828064	0.81735	0.838212
1595				0.827749	0.817021	0.837911
1596	0.892885	0.883042	0.901947	0.827749	0.817021	0.837911
1597	0.892001	0.882086	0.90113	0.827749	0.817021	0.837911
1598	0.891559	0.881608	0.900722	0.827749	0.817021	0.837911
1599	0.891559	0.881608	0.900722	0.827749	0.817021	0.837911
1600	0.891559	0.881608	0.900722	0.827432	0.816689	0.837609
1601	0.891115	0.881127	0.900311	0.827432	0.816689	0.837609
1602	0.89067	0.880646	0.8999	0.827432	0.816689	0.837609
1603	0.890224	0.880165	0.899488	0.827432	0.816689	0.837609
1604	0.890224	0.880165	0.899488	0.827432	0.816689	0.837609
1605				0.827432	0.816689	0.837609
1606	0.889778	0.879683	0.899075	0.827432	0.816689	0.837609
1607	0.889332	0.879201	0.898662	0.827113	0.816355	0.837304
1608	0.889332	0.879201	0.898662	0.827113	0.816355	0.837304
1609	0.888885	0.878718	0.898249	0.827113	0.816355	0.837304
1610	0.888437	0.878235	0.897834	0.827113	0.816355	0.837304
1611	0.888437	0.878235	0.897834	0.827113	0.816355	0.837304
1612	0.888437	0.878235	0.897834
1613	0.888437	0.878235	0.897834	0.826792	0.81602	0.836998
1614	0.888437	0.878235	0.897834	0.826472	0.815685	0.836693
1615	0.888437	0.878235	0.897834	0.826472	0.815685	0.836693
1616				0.826151	0.815349	0.836386
1617	0.888437	0.878235	0.897834
1618	0.888437	0.878235	0.897834	0.826151	0.815349	0.836386
1619	0.887984	0.877746	0.897416
1620	0.887984	0.877746	0.897416	0.826151	0.815349	0.836386
1621	0.887984	0.877746	0.897416	0.826151	0.815349	0.836386
1622	0.887984	0.877746	0.897416	0.826151	0.815349	0.836386
1623				0.826151	0.815349	0.836386
1624	0.887984	0.877746	0.897416	0.826151	0.815349	0.836386
1625	0.887984	0.877746	0.897416	0.826151	0.815349	0.836386
1626	0.887984	0.877746	0.897416	0.826151	0.815349	0.836386
1627	0.887984	0.877746	0.897416	0.826151	0.815349	0.836386
1628	0.887984	0.877746	0.897416	0.825828	0.815011	0.836078
1629				0.825828	0.815011	0.836078
1630	0.887526	0.877251	0.896993	0.825828	0.815011	0.836078
1631	0.887526	0.877251	0.896993	0.825828	0.815011	0.836078
1632	0.887526	0.877251	0.896993	0.825504	0.814671	0.835768
1633	0.887526	0.877251	0.896993	0.825504	0.814671	0.835768
1634	0.887066	0.876754	0.896567	0.825179	0.814331	0.835459
1635	0.887066	0.876754	0.896567	0.824854	0.813992	0.835149
1636	0.887066	0.876754	0.896567	0.824854	0.813992	0.835149
1637	0.887066	0.876754	0.896567
1638	0.887066	0.876754	0.896567	0.824529	0.813651	0.834838
1639	0.887066	0.876754	0.896567
1640	0.887066	0.876754	0.896567
1641	0.887066	0.876754	0.896567	0.824529	0.813651	0.834838
1642	0.887066	0.876754	0.896567
1643	0.887066	0.876754	0.896567	0.824529	0.813651	0.834838
1644	0.886601	0.87625	0.896137	0.824203	0.81331	0.834527
1645	0.886601	0.87625	0.896137	0.824203	0.81331	0.834527
1646				0.824203	0.81331	0.834527
1647	0.886601	0.87625	0.896137	0.824203	0.81331	0.834527
1648				0.823876	0.812967	0.834215
1649	0.886601	0.87625	0.896137	0.823549	0.812625	0.833903
1650				0.823549	0.812625	0.833903
1651	0.886601	0.87625	0.896137	0.823549	0.812625	0.833903
1652	0.886601	0.87625	0.896137	0.823549	0.812625	0.833903
1653	0.886132	0.875744	0.895705	0.82322	0.812281	0.833589
1654				0.822892	0.811937	0.833276
1655	0.886132	0.875744	0.895705
1656	0.885195	0.87473	0.894839	0.822892	0.811937	0.833276
1657				0.822892	0.811937	0.833276
1658	0.885195	0.87473	0.894839	0.822562	0.811592	0.832961
1659	0.885195	0.87473	0.894839	0.822562	0.811592	0.832961
1660	0.885195	0.87473	0.894839	0.822562	0.811592	0.832961
1661	0.885195	0.87473	0.894839	0.822232	0.811246	0.832646
1662	0.885195	0.87473	0.894839	0.821901	0.8109	0.832331
1663	0.885195	0.87473	0.894839	0.821901	0.8109	0.832331
1664	0.885195	0.87473	0.894839	0.82157	0.810553	0.832015
1665	0.884723	0.87422	0.894403	0.82157	0.810553	0.832015
1666				0.82157	0.810553	0.832015
1667				0.82157	0.810553	0.832015
1668	0.884723	0.87422	0.894403	0.820905	0.809857	0.83138
1669	0.884723	0.87422	0.894403
1670	0.884249	0.873707	0.893965	0.820905	0.809857	0.83138
1671	0.884249	0.873707	0.893965	0.820905	0.809857	0.83138
1673	0.884249	0.873707	0.893965	0.820905	0.809857	0.83138
1674	0.884249	0.873707	0.893965	0.820905	0.809857	0.83138
1675	0.884249	0.873707	0.893965
1676	0.883773	0.873192	0.893525	0.820572	0.809508	0.831062
1677				0.820572	0.809508	0.831062
1678				0.820572	0.809508	0.831062
1679	0.883773	0.873192	0.893525	0.820572	0.809508	0.831062
1680	0.883773	0.873192	0.893525	0.820236	0.809157	0.830742
1681	0.883773	0.873192	0.893525	0.819901	0.808805	0.830422
1682	0.883773	0.873192	0.893525	0.819565	0.808454	0.830101
1683	0.883773	0.873192	0.893525	0.819565	0.808454	0.830101
1684	0.883773	0.873192	0.893525	0.819565	0.808454	0.830101
1685	0.883773	0.873192	0.893525	0.819565	0.808454	0.830101
1686				0.819565	0.808454	0.830101
1687	0.883773	0.873192	0.893525
1688	0.883773	0.873192	0.893525
1689	0.882813	0.872154	0.892638
1690	0.882332	0.871634	0.892194	0.819565	0.808454	0.830101
1691	0.882332	0.871634	0.892194
1692	0.882332	0.871634	0.892194	0.819228	0.808101	0.82978
1693	0.881367	0.870591	0.891302
1694	0.881367	0.870591	0.891302	0.818554	0.807395	0.829136
1695	0.880883	0.870069	0.890855	0.818554	0.807395	0.829136
1697	0.880883	0.870069	0.890855	0.818554	0.807395	0.829136
1698	0.880883	0.870069	0.890855	0.818554	0.807395	0.829136
1699				0.818554	0.807395	0.829136
1700	0.880883	0.870069	0.890855	0.818554	0.807395	0.829136
1701	0.880883	0.870069	0.890855	0.818554	0.807395	0.829136
1702	0.880883	0.870069	0.890855	0.818554	0.807395	0.829136
1703	0.880883	0.870069	0.890855	0.818554	0.807395	0.829136
1704	0.880395	0.869541	0.890403	0.818554	0.807395	0.829136
1705				0.818554	0.807395	0.829136
1706				0.818554	0.807395	0.829136
1707	0.880395	0.869541	0.890403	0.818554	0.807395	0.829136
1708	0.880395	0.869541	0.890403	0.818554	0.807395	0.829136
1709	0.880395	0.869541	0.890403	0.818554	0.807395	0.829136
1710	0.880395	0.869541	0.890403	0.818554	0.807395	0.829136
1711	0.880395	0.869541	0.890403	0.818554	0.807395	0.829136
1712				0.818554	0.807395	0.829136
1713	0.880395	0.869541	0.890403	0.81821	0.807034	0.828808
1715	0.880395	0.869541	0.890403	0.81821	0.807034	0.828808
1716	0.880395	0.869541	0.890403	0.81821	0.807034	0.828808
1717	0.880395	0.869541	0.890403	0.81821	0.807034	0.828808
1718	0.880395	0.869541	0.890403
1719	0.880395	0.869541	0.890403	0.81821	0.807034	0.828808
1720	0.880395	0.869541	0.890403	0.81821	0.807034	0.828808
1721	0.879899	0.869004	0.889946	0.81821	0.807034	0.828808
1722	0.879899	0.869004	0.889946	0.817863	0.806671	0.828478
1723	0.879899	0.869004	0.889946	0.817171	0.805945	0.827818
1724	0.879899	0.869004	0.889946	0.817171	0.805945	0.827818
1725	0.879899	0.869004	0.889946	0.816823	0.805581	0.827487
1726	0.8794	0.868465	0.889485	0.816823	0.805581	0.827487
1727	0.8794	0.868465	0.889485	0.816823	0.805581	0.827487
1728	0.878901	0.867924	0.889024	0.816823	0.805581	0.827487
1729	0.878901	0.867924	0.889024	0.816823	0.805581	0.827487
1730	0.878399	0.867381	0.888561	0.816823	0.805581	0.827487
1731	0.878399	0.867381	0.888561	0.816823	0.805581	0.827487
1732				0.816474	0.805214	0.827154
1733	0.878399	0.867381	0.888561	0.816124	0.804847	0.82682
1734	0.878399	0.867381	0.888561
1735	0.878399	0.867381	0.888561	0.816124	0.804847	0.82682
1736	0.878399	0.867381	0.888561
1737	0.878399	0.867381	0.888561	0.816124	0.804847	0.82682
1738	0.877892	0.866833	0.888093	0.815772	0.804479	0.826485
1739				0.815421	0.80411	0.82615
1740				0.815421	0.80411	0.82615
1741	0.877892	0.866833	0.888093
1742	0.877892	0.866833	0.888093	0.815069	0.803741	0.825815
1743	0.877892	0.866833	0.888093	0.815069	0.803741	0.825815
1744				0.815069	0.803741	0.825815
1745	0.877892	0.866833	0.888093	0.815069	0.803741	0.825815
1746	0.877892	0.866833	0.888093	0.815069	0.803741	0.825815
1747	0.877892	0.866833	0.888093	0.815069	0.803741	0.825815
1748				0.81436	0.802999	0.82514
1749				0.81436	0.802999	0.82514
1750	0.877892	0.866833	0.888093	0.81436	0.802999	0.82514
1751	0.877379	0.866277	0.88762	0.81436	0.802999	0.82514
1752	0.877379	0.866277	0.88762	0.81436	0.802999	0.82514
1753	0.877379	0.866277	0.88762	0.814005	0.802626	0.824802
1754				0.814005	0.802626	0.824802
1755	0.876863	0.865719	0.887145	0.814005	0.802626	0.824802
1756	0.875832	0.864602	0.886193	0.814005	0.802626	0.824802
1757	0.875832	0.864602	0.886193
1758	0.875832	0.864602	0.886193	0.814005	0.802626	0.824802
1759	0.875315	0.864043	0.885716	0.814005	0.802626	0.824802
1761	0.875315	0.864043	0.885716	0.814005	0.802626	0.824802
1762	0.875315	0.864043	0.885716	0.814005	0.802626	0.824802
1763				0.814005	0.802626	0.824802
1764	0.875315	0.864043	0.885716	0.814005	0.802626	0.824802
1765	0.874796	0.863481	0.885237	0.813646	0.802249	0.82446
1766	0.874796	0.863481	0.885237	0.813287	0.801872	0.824118
1767	0.874796	0.863481	0.885237	0.813287	0.801872	0.824118
1768	0.874796	0.863481	0.885237	0.812927	0.801495	0.823775
1769	0.874796	0.863481	0.885237	0.812927	0.801495	0.823775
1770	0.874796	0.863481	0.885237	0.812927	0.801495	0.823775
1771				0.812927	0.801495	0.823775
1772	0.874796	0.863481	0.885237	0.812566	0.801117	0.823432
1773	0.874796	0.863481	0.885237	0.812566	0.801117	0.823432
1774	0.874796	0.863481	0.885237
1775	0.874796	0.863481	0.885237	0.812566	0.801117	0.823432
1776				0.812205	0.800737	0.823088
1778	0.874796	0.863481	0.885237	0.811843	0.800357	0.822743
1779	0.874796	0.863481	0.885237	0.811843	0.800357	0.822743
1780	0.874796	0.863481	0.885237	0.811843	0.800357	0.822743
1781	0.874796	0.863481	0.885237	0.81148	0.799977	0.822397
1782	0.87427	0.862911	0.884751	0.81148	0.799977	0.822397
1783				0.81148	0.799977	0.822397
1784	0.87427	0.862911	0.884751	0.811117	0.799596	0.822051
1785	0.873743	0.86234	0.884265	0.810753	0.799214	0.821705
1786	0.873743	0.86234	0.884265	0.810753	0.799214	0.821705
1787	0.873743	0.86234	0.884265
1788	0.873743	0.86234	0.884265	0.810753	0.799214	0.821705
1789	0.873743	0.86234	0.884265
1790	0.873743	0.86234	0.884265	0.810753	0.799214	0.821705
1791	0.873743	0.86234	0.884265	0.810753	0.799214	0.821705
1792				0.810387	0.79883	0.821356
1793	0.873743	0.86234	0.884265	0.810387	0.79883	0.821356
1794	0.873743	0.86234	0.884265	0.810021	0.798446	0.821008
1795				0.809654	0.798061	0.820659
1796	0.873743	0.86234	0.884265	0.809654	0.798061	0.820659
1797	0.873209	0.861762	0.883773	0.809654	0.798061	0.820659
1798	0.873209	0.861762	0.883773	0.809654	0.798061	0.820659
1799	0.873209	0.861762	0.883773	0.809654	0.798061	0.820659
1800	0.873209	0.861762	0.883773
1801				0.809654	0.798061	0.820659
1802	0.873209	0.861762	0.883773	0.809654	0.798061	0.820659
1803	0.872671	0.861179	0.883277	0.809654	0.798061	0.820659
1804	0.872671	0.861179	0.883277	0.809654	0.798061	0.820659
1805	0.872671	0.861179	0.883277
1806				0.809654	0.798061	0.820659
1807	0.872671	0.861179	0.883277	0.809285	0.797673	0.820307
1808				0.808915	0.797285	0.819955
1809	0.872671	0.861179	0.883277	0.808915	0.797285	0.819955
1810	0.872131	0.860594	0.88278	0.808544	0.796896	0.819602
1811				0.808544	0.796896	0.819602
1812				0.808544	0.796896	0.819602
1813	0.872131	0.860594	0.88278	0.808172	0.796506	0.819248
1814	0.87159	0.860007	0.882281	0.8078	0.796116	0.818894
1815	0.87159	0.860007	0.882281	0.8078	0.796116	0.818894
1816				0.8078	0.796116	0.818894
1817	0.87159	0.860007	0.882281	0.8078	0.796116	0.818894
1818				0.8078	0.796116	0.818894
1819				0.807426	0.795723	0.818538
1820	0.87159	0.860007	0.882281	0.807051	0.795329	0.818181
1821	0.87159	0.860007	0.882281	0.807051	0.795329	0.818181
1822	0.87159	0.860007	0.882281	0.807051	0.795329	0.818181
1823	0.87159	0.860007	0.882281	0.806676	0.794935	0.817824
1824	0.87159	0.860007	0.882281	0.8063	0.794541	0.817466
1825	0.87159	0.860007	0.882281	0.805924	0.794146	0.817108
1826	0.87159	0.860007	0.882281	0.805924	0.794146	0.817108

## Sheet: Figure 2B
MACE
Cohort 1:GLP-1 RAs users
Cohort 2:GLP-1 RAs non-users
Time (Days)	Cohort 1: Survival Probability	Cohort 1: Survival Probability 95 % CI Lower	Cohort 1: Survival Probability 95 % CI Upper	Cohort 2: Survival Probability	Cohort 2: Survival Probability 95 % CI Lower	Cohort 2: Survival Probability 95 % CI Upper
90	0.999835	0.998826	0.999977	1
91	0.999835	0.998826	0.999977	0.999101	0.99784	0.999626
92	0.999314	0.998172	0.999742	0.99856	0.997123	0.99928
93	0.998793	0.997469	0.999424	0.9982	0.996657	0.999031
94	0.998793	0.997469	0.999424	0.99802	0.996427	0.998903
95	0.998445	0.997013	0.999191	0.997839	0.996199	0.998772
96	0.998271	0.996789	0.999069	0.997659	0.995972	0.99864
97	0.998097	0.996566	0.998946	0.996576	0.994638	0.997815
98	0.997923	0.996346	0.99882	0.996576	0.994638	0.997815
99	0.997749	0.996126	0.998692	0.996396	0.994419	0.997673
100				0.996215	0.994201	0.99753
101	0.997401	0.995692	0.998432	0.996034	0.993983	0.997387
102	0.997226	0.995476	0.9983	0.995672	0.99355	0.997097
103				0.995491	0.993334	0.996951
104	0.997052	0.995262	0.998166	0.995129	0.992905	0.996657
105	0.996529	0.994625	0.997759	0.994766	0.992477	0.99636
106	0.996354	0.994414	0.997622	0.994585	0.992264	0.996211
107	0.996354	0.994414	0.997622	0.994585	0.992264	0.996211
108	0.996354	0.994414	0.997622	0.99404	0.991627	0.99576
109	0.99583	0.993785	0.997203	0.99404	0.991627	0.99576
110	0.99583	0.993785	0.997203	0.993859	0.991416	0.995608
111	0.99548	0.993369	0.99692
112	0.99513	0.992955	0.996635	0.993859	0.991416	0.995608
113	0.99478	0.992543	0.996348	0.993677	0.991204	0.995456
114	0.99443	0.992133	0.996058	0.992948	0.990361	0.994843
115	0.994255	0.991928	0.995912	0.992948	0.990361	0.994843
116	0.993553	0.991113	0.995325	0.992766	0.990151	0.994689
117	0.993378	0.99091	0.995177	0.992219	0.989523	0.994224
118	0.993378	0.99091	0.995177	0.991855	0.989106	0.993912
119	0.993026	0.990505	0.99488	0.991126	0.988275	0.993286
120	0.992851	0.990303	0.994731	0.990761	0.987861	0.992971
121	0.992851	0.990303	0.994731	0.990579	0.987655	0.992813
122	0.992499	0.989899	0.994432	0.990397	0.987448	0.992655
123	0.992323	0.989697	0.994281	0.990032	0.987036	0.992338
124	0.991971	0.989295	0.99398	0.989485	0.986419	0.991861
125	0.991795	0.989094	0.993829	0.98912	0.986009	0.991542
126	0.991795	0.989094	0.993829
127	0.991442	0.988692	0.993525	0.98912	0.986009	0.991542
128	0.991442	0.988692	0.993525	0.988572	0.985394	0.991061
129	0.991442	0.988692	0.993525	0.988572	0.985394	0.991061
130	0.991442	0.988692	0.993525	0.98784	0.984576	0.990417
131	0.991442	0.988692	0.993525	0.987657	0.984371	0.990256
132	0.991442	0.988692	0.993525	0.987291	0.983963	0.989932
133	0.991442	0.988692	0.993525	0.987108	0.983759	0.98977
134	0.991442	0.988692	0.993525	0.986742	0.983352	0.989445
135	0.991442	0.988692	0.993525	0.986375	0.982944	0.98912
136	0.991265	0.988491	0.993372	0.986192	0.982741	0.988957
137	0.99091	0.988088	0.993066	0.986192	0.982741	0.988957
138	0.990555	0.987686	0.992759	0.986008	0.982537	0.988793
139	0.990201	0.987285	0.99245	0.985458	0.981927	0.988303
140	0.990023	0.987085	0.992296	0.984723	0.981114	0.987646
141	0.989845	0.986884	0.992141	0.984723	0.981114	0.987646
142	0.98949	0.986484	0.99183	0.984539	0.980911	0.987481
143	0.989134	0.986085	0.991519	0.984354	0.980708	0.987316
144	0.988957	0.985885	0.991363	0.983802	0.980099	0.986821
145	0.988779	0.985685	0.991206	0.983434	0.979693	0.98649
146	0.988779	0.985685	0.991206	0.983249	0.97949	0.986324
147	0.988779	0.985685	0.991206	0.98288	0.979084	0.985991
148	0.988422	0.985286	0.990893	0.98288	0.979084	0.985991
149	0.987887	0.984689	0.990421	0.982141	0.978273	0.985325
150	0.987887	0.984689	0.990421	0.981771	0.977868	0.984991
151	0.987352	0.984092	0.989948	0.981031	0.977058	0.984322
152	0.987174	0.983893	0.98979
153	0.986817	0.983496	0.989473	0.981031	0.977058	0.984322
154	0.986817	0.983496	0.989473	0.980846	0.976855	0.984154
155	0.986817	0.983496	0.989473	0.980661	0.976653	0.983986
156	0.986638	0.983297	0.989314
157	0.986459	0.983098	0.989155	0.98029	0.976248	0.98365
158				0.980105	0.976045	0.983482
159	0.986101	0.982702	0.988837	0.979549	0.975438	0.982977
160	0.985922	0.982503	0.988677	0.978992	0.974832	0.982471
161	0.985922	0.982503	0.988677	0.978807	0.97463	0.982302
162	0.985743	0.982305	0.988517	0.978807	0.97463	0.982302
163	0.985564	0.982106	0.988357	0.978435	0.974226	0.981963
164	0.985384	0.981907	0.988197	0.978064	0.973822	0.981624
165	0.985205	0.981709	0.988036	0.978064	0.973822	0.981624
166	0.985205	0.981709	0.988036	0.977506	0.973216	0.981115
167	0.985205	0.981709	0.988036	0.976948	0.97261	0.980605
168	0.985205	0.981709	0.988036	0.976761	0.972408	0.980435
169	0.984845	0.981311	0.987714	0.976389	0.972004	0.980094
170	0.984304	0.980715	0.98723	0.976017	0.971601	0.979753
171	0.984124	0.980516	0.987069	0.97583	0.971399	0.979583
172	0.984124	0.980516	0.987069	0.975272	0.970794	0.97907
173	0.983763	0.980118	0.986744	0.975085	0.970592	0.978899
174	0.983583	0.979919	0.986582	0.975085	0.970592	0.978899
175	0.983402	0.979721	0.98642	0.974899	0.970391	0.978728
176	0.983402	0.979721	0.98642	0.974899	0.970391	0.978728
177	0.98304	0.979323	0.986094	0.974339	0.969786	0.978214
178	0.982859	0.979124	0.985931	0.973966	0.969382	0.977871
179				0.973966	0.969382	0.977871
180	0.982678	0.978925	0.985767	0.973966	0.969382	0.977871
181	0.982497	0.978726	0.985604	0.973592	0.968979	0.977527
182	0.982315	0.978526	0.98544	0.973405	0.968777	0.977355
183	0.982133	0.978327	0.985276	0.972844	0.968172	0.976838
184	0.981952	0.978128	0.985112	0.972844	0.968172	0.976838
185				0.972657	0.96797	0.976666
186	0.98177	0.977928	0.984948	0.972469	0.967768	0.976493
187	0.981588	0.977729	0.984783	0.972094	0.967364	0.976147
188	0.981588	0.977729	0.984783	0.971718	0.966959	0.975801
189	0.981406	0.97753	0.984618	0.971531	0.966757	0.975627
190	0.981406	0.97753	0.984618	0.971343	0.966555	0.975454
191	0.981223	0.97733	0.984453	0.971343	0.966555	0.975454
192	0.981223	0.97733	0.984453	0.970779	0.965948	0.974933
193	0.981223	0.97733	0.984453	0.970591	0.965746	0.974759
194	0.98104	0.97713	0.984288	0.970402	0.965543	0.974585
195	0.980857	0.97693	0.984122	0.970214	0.965341	0.974411
196	0.980857	0.97693	0.984122	0.970026	0.965139	0.974237
197	0.980674	0.976729	0.983956	0.970026	0.965139	0.974237
198	0.980674	0.976729	0.983956	0.969837	0.964936	0.974063
199	0.980308	0.976329	0.983624	0.969649	0.964734	0.973888
200	0.979941	0.975928	0.983291	0.96946	0.964531	0.973714
201	0.979758	0.975728	0.983125	0.969271	0.964328	0.973539
202	0.97939	0.975327	0.982791	0.969083	0.964126	0.973364
203	0.97939	0.975327	0.982791	0.969083	0.964126	0.973364
204	0.97939	0.975327	0.982791	0.968705	0.96372	0.973014
205	0.979206	0.975126	0.982623	0.968136	0.96311	0.972488
206	0.979206	0.975126	0.982623	0.967568	0.962501	0.971961
207	0.978653	0.974523	0.98212	0.967568	0.962501	0.971961
208	0.978468	0.974322	0.981952	0.967189	0.962095	0.971609
209	0.978284	0.974121	0.981783	0.967189	0.962095	0.971609
210	0.977914	0.973718	0.981446	0.96662	0.961485	0.97108
211	0.977174	0.972914	0.980771	0.96643	0.961282	0.970904
212	0.977174	0.972914	0.980771	0.96624	0.961078	0.970727
213	0.977174	0.972914	0.980771	0.96624	0.961078	0.970727
214	0.976989	0.972713	0.980602	0.965859	0.960671	0.970374
215	0.976804	0.972512	0.980432	0.965859	0.960671	0.970374
216	0.976804	0.972512	0.980432	0.965669	0.960467	0.970197
217	0.976804	0.972512	0.980432	0.965479	0.960264	0.97002
218	0.976804	0.972512	0.980432	0.965479	0.960264	0.97002
219	0.976804	0.972512	0.980432	0.964907	0.959652	0.969488
220	0.976618	0.972309	0.980262	0.964716	0.959448	0.96931
221	0.976431	0.972107	0.980092	0.964716	0.959448	0.96931
222	0.976245	0.971905	0.979922	0.964334	0.95904	0.968955
223	0.976245	0.971905	0.979922	0.963762	0.958429	0.968422
224	0.975872	0.971501	0.979581	0.963189	0.957817	0.967888
225	0.975872	0.971501	0.979581	0.962807	0.957409	0.967532
226	0.975872	0.971501	0.979581	0.962424	0.957001	0.967175
227	0.975685	0.971298	0.979409	0.962233	0.956797	0.966997
228	0.975123	0.970688	0.978894	0.962042	0.956593	0.966818
229	0.975123	0.970688	0.978894	0.961851	0.956389	0.96664
230	0.975123	0.970688	0.978894	0.961468	0.955982	0.966283
231	0.974935	0.970485	0.978722	0.961276	0.955778	0.966104
232	0.974747	0.970281	0.97855	0.960893	0.955369	0.965746
233	0.974747	0.970281	0.97855	0.960702	0.955165	0.965567
234	0.974559	0.970077	0.978377	0.96051	0.954961	0.965388
235	0.974182	0.969668	0.978031	0.959935	0.954348	0.96485
236	0.974182	0.969668	0.978031	0.959551	0.95394	0.964491
237	0.973804	0.96926	0.977684	0.959551	0.95394	0.964491
238	0.973615	0.969056	0.977511	0.959551	0.95394	0.964491
239	0.973238	0.968647	0.977164	0.959358	0.953735	0.964311
240	0.973048	0.968443	0.97699	0.959166	0.953531	0.964131
241	0.973048	0.968443	0.97699	0.959166	0.953531	0.964131
242	0.972859	0.968238	0.976816	0.958973	0.953326	0.963951
243	0.97248	0.967829	0.976467	0.958395	0.952711	0.96341
244	0.972291	0.967624	0.976293	0.958203	0.952506	0.963229
245	0.971912	0.967215	0.975944	0.958203	0.952506	0.963229
246	0.971722	0.96701	0.975769	0.95801	0.952301	0.963049
247	0.971722	0.96701	0.975769	0.95743	0.951685	0.962506
248	0.971531	0.966805	0.975594	0.957237	0.95148	0.962325
249	0.971341	0.966599	0.975418	0.956851	0.951069	0.961963
250	0.970959	0.966188	0.975066	0.95627	0.950453	0.961419
251	0.970959	0.966188	0.975066	0.956077	0.950247	0.961237
252	0.970387	0.96557	0.974538	0.955883	0.950042	0.961056
253	0.970387	0.96557	0.974538	0.955496	0.949631	0.960693
254	0.970195	0.965364	0.974361	0.955302	0.949425	0.960511
255	0.96962	0.964745	0.97383	0.955108	0.949219	0.960329
256	0.969237	0.964332	0.973476	0.955108	0.949219	0.960329
257	0.968853	0.96392	0.973121	0.955108	0.949219	0.960329
258	0.968661	0.963713	0.972944
259	0.968661	0.963713	0.972944	0.955108	0.949219	0.960329
260	0.968661	0.963713	0.972944	0.954914	0.949013	0.960146
261	0.968276	0.963299	0.972588	0.954719	0.948807	0.959964
262	0.968084	0.963092	0.97241
263	0.968084	0.963092	0.97241	0.954525	0.9486	0.959781
264	0.968084	0.963092	0.97241	0.954525	0.9486	0.959781
265	0.967891	0.962885	0.972231	0.954525	0.9486	0.959781
266	0.967891	0.962885	0.972231	0.954525	0.9486	0.959781
267	0.967505	0.96247	0.971874	0.95433	0.948393	0.959598
268	0.967505	0.96247	0.971874	0.95433	0.948393	0.959598
269	0.967505	0.96247	0.971874	0.954134	0.948186	0.959414
270	0.967311	0.962262	0.971694	0.954134	0.948186	0.959414
271	0.967311	0.962262	0.971694	0.954134	0.948186	0.959414
272	0.967311	0.962262	0.971694	0.954134	0.948186	0.959414
273	0.967311	0.962262	0.971694	0.954134	0.948186	0.959414
274	0.966922	0.961844	0.971334	0.953939	0.947978	0.959231
275	0.966922	0.961844	0.971334	0.953743	0.947771	0.959047
276	0.966922	0.961844	0.971334	0.953155	0.947147	0.958495
277	0.966727	0.961634	0.971153	0.952959	0.94694	0.958311
278	0.966141	0.961006	0.970611	0.952959	0.94694	0.958311
279	0.966141	0.961006	0.970611	0.952959	0.94694	0.958311
280	0.965946	0.960797	0.97043	0.952959	0.94694	0.958311
281	0.965751	0.960587	0.970249	0.952959	0.94694	0.958311
282	0.965751	0.960587	0.970249	0.952959	0.94694	0.958311
283	0.965555	0.960377	0.970067	0.952565	0.946522	0.957941
284	0.965359	0.960167	0.969885	0.952368	0.946313	0.957755
285	0.965164	0.959957	0.969704	0.952171	0.946104	0.95757
286	0.964772	0.959537	0.96934	0.951974	0.945895	0.957385
287	0.964772	0.959537	0.96934	0.951777	0.945686	0.9572
288	0.964772	0.959537	0.96934	0.951579	0.945477	0.957014
289	0.964379	0.959116	0.968976	0.951579	0.945477	0.957014
290	0.964183	0.958906	0.968793	0.951382	0.945268	0.956828
291	0.963986	0.958695	0.968611	0.951184	0.945058	0.956642
292	0.963593	0.958274	0.968245	0.950788	0.944639	0.95627
293	0.963396	0.958063	0.968062	0.95059	0.94443	0.956084
294	0.963199	0.957852	0.967879	0.950392	0.94422	0.955898
295	0.963199	0.957852	0.967879	0.950194	0.94401	0.955711
296	0.963001	0.957641	0.967695	0.9494	0.943169	0.954964
297	0.962606	0.957218	0.967328	0.949003	0.942749	0.95459
298	0.962606	0.957218	0.967328	0.948605	0.942328	0.954215
299	0.962408	0.957006	0.967143
300	0.962408	0.957006	0.967143	0.948009	0.941698	0.953654
301	0.962012	0.956582	0.966774	0.948009	0.941698	0.953654
302	0.962012	0.956582	0.966774	0.948009	0.941698	0.953654
303	0.961614	0.956156	0.966404	0.948009	0.941698	0.953654
304	0.961614	0.956156	0.966404	0.94781	0.941487	0.953466
305	0.961614	0.956156	0.966404	0.947411	0.941066	0.953091
306	0.961016	0.955517	0.965847	0.947411	0.941066	0.953091
307	0.961016	0.955517	0.965847	0.947411	0.941066	0.953091
308	0.961016	0.955517	0.965847	0.947411	0.941066	0.953091
309	0.960816	0.955303	0.965661	0.947011	0.940643	0.952714
310	0.960217	0.954663	0.965103	0.946611	0.94022	0.952336
311	0.960217	0.954663	0.965103	0.946411	0.940008	0.952147
312	0.960217	0.954663	0.965103	0.94601	0.939585	0.95177
313	0.959816	0.954234	0.964729	0.945809	0.939373	0.95158
314	0.959414	0.953806	0.964355	0.945207	0.938737	0.951012
315	0.959013	0.953377	0.96398	0.945207	0.938737	0.951012
316	0.958611	0.952948	0.963605	0.945207	0.938737	0.951012
317	0.958007	0.952304	0.963042	0.945207	0.938737	0.951012
318	0.957806	0.952089	0.962854	0.945006	0.938524	0.950823
319	0.957604	0.951874	0.962665	0.944604	0.938099	0.950443
320	0.957604	0.951874	0.962665	0.943999	0.937461	0.949872
321	0.957402	0.951659	0.962477	0.943394	0.936823	0.949301
322	0.957402	0.951659	0.962477	0.943193	0.93661	0.949111
323	0.9572	0.951443	0.962288	0.942991	0.936397	0.94892
324	0.956998	0.951227	0.962099	0.942789	0.936184	0.948729
325	0.956592	0.950795	0.96172	0.942587	0.93597	0.948538
326	0.956592	0.950795	0.96172	0.942182	0.935544	0.948156
327	0.956592	0.950795	0.96172	0.941778	0.935117	0.947774
328	0.95639	0.950579	0.961531	0.941171	0.934477	0.9472
329	0.956187	0.950363	0.961341	0.941171	0.934477	0.9472
330	0.955983	0.950146	0.961151	0.940766	0.93405	0.946817
331	0.955983	0.950146	0.961151	0.940563	0.933837	0.946625
332	0.955372	0.949495	0.960579	0.940563	0.933837	0.946625
333	0.955372	0.949495	0.960579	0.94036	0.933623	0.946433
334	0.955168	0.949278	0.960388	0.940157	0.933409	0.946241
335	0.95476	0.948843	0.960006	0.940157	0.933409	0.946241
336	0.95476	0.948843	0.960006	0.939954	0.933195	0.946049
337	0.95476	0.948843	0.960006	0.939751	0.932981	0.945857
338	0.95435	0.948407	0.959623	0.939548	0.932767	0.945665
339	0.954145	0.948189	0.959432	0.939141	0.932338	0.94528
340	0.954145	0.948189	0.959432	0.938733	0.931909	0.944894
341	0.954145	0.948189	0.959432	0.938733	0.931909	0.944894
342	0.954145	0.948189	0.959432	0.938733	0.931909	0.944894
343	0.95394	0.947971	0.959239	0.938733	0.931909	0.944894
344	0.95394	0.947971	0.959239	0.938733	0.931909	0.944894
345	0.95394	0.947971	0.959239	0.938529	0.931693	0.944701
346	0.95394	0.947971	0.959239	0.938529	0.931693	0.944701
347	0.953734	0.947751	0.959046	0.938529	0.931693	0.944701
348	0.953528	0.947532	0.958854	0.938529	0.931693	0.944701
349	0.953322	0.947313	0.958661	0.93812	0.931262	0.944313
350	0.952909	0.946873	0.958274	0.937915	0.931047	0.944119
351	0.952909	0.946873	0.958274	0.9373	0.930399	0.943537
352	0.952702	0.946653	0.95808	0.93689	0.929968	0.943149
353	0.952702	0.946653	0.95808	0.936479	0.929536	0.94276
354	0.952702	0.946653	0.95808	0.936274	0.92932	0.942566
355	0.952287	0.946212	0.957692	0.936274	0.92932	0.942566
356	0.952287	0.946212	0.957692	0.936069	0.929103	0.942371
357	0.951664	0.945549	0.957108	0.935863	0.928887	0.942176
358	0.951664	0.945549	0.957108	0.935658	0.928671	0.941982
359	0.951456	0.945328	0.956913	0.935247	0.928239	0.941592
360	0.951248	0.945107	0.956718	0.935041	0.928022	0.941397
361	0.951248	0.945107	0.956718	0.934423	0.927373	0.940811
362	0.951248	0.945107	0.956718	0.934217	0.927156	0.940616
363	0.95104	0.944885	0.956523	0.934011	0.926939	0.940421
364	0.950414	0.94422	0.955936	0.933599	0.926506	0.94003
365	0.949788	0.943555	0.955348	0.933392	0.926289	0.939834
366	0.949579	0.943333	0.955152	0.93298	0.925855	0.939442
367	0.94937	0.943111	0.954956
368	0.94937	0.943111	0.954956	0.93298	0.925855	0.939442
369	0.94937	0.943111	0.954956	0.93298	0.925855	0.939442
370	0.94937	0.943111	0.954956	0.93298	0.925855	0.939442
371	0.949159	0.942888	0.954759	0.93298	0.925855	0.939442
372	0.949159	0.942888	0.954759	0.932773	0.925637	0.939246
373	0.948949	0.942664	0.954561
374	0.948738	0.942441	0.954363	0.932565	0.925419	0.939049
375	0.948738	0.942441	0.954363	0.932565	0.925419	0.939049
376	0.948738	0.942441	0.954363
377	0.948527	0.942217	0.954165	0.932565	0.925419	0.939049
378	0.948316	0.941993	0.953967	0.932565	0.925419	0.939049
379	0.948105	0.941768	0.953769	0.932357	0.925201	0.938852
380	0.947893	0.941544	0.95357	0.932357	0.925201	0.938852
381	0.947682	0.941319	0.953372	0.932357	0.925201	0.938852
382	0.947682	0.941319	0.953372	0.931941	0.924763	0.938457
383	0.946834	0.940419	0.952575	0.931733	0.924544	0.938259
384	0.946198	0.939745	0.951977	0.931733	0.924544	0.938259
385	0.945986	0.93952	0.951778	0.931733	0.924544	0.938259
386	0.945773	0.939294	0.951578	0.931316	0.924106	0.937864
387	0.94556	0.939069	0.951378	0.931316	0.924106	0.937864
388	0.945347	0.938843	0.951178	0.931107	0.923887	0.937665
389	0.944921	0.938391	0.950777	0.93027	0.923007	0.936871
390	0.944921	0.938391	0.950777	0.93006	0.922787	0.936672
391	0.944921	0.938391	0.950777	0.93006	0.922787	0.936672
392	0.944494	0.937938	0.950375	0.929851	0.922567	0.936473
393	0.944494	0.937938	0.950375	0.929641	0.922347	0.936274
394	0.94428	0.937712	0.950174	0.929432	0.922127	0.936075
395	0.94428	0.937712	0.950174	0.929222	0.921907	0.935876
396	0.94428	0.937712	0.950174	0.929012	0.921686	0.935676
397	0.94428	0.937712	0.950174	0.928381	0.921024	0.935077
398	0.944065	0.937484	0.949972	0.927751	0.920362	0.934478
399	0.943206	0.936574	0.949163	0.927751	0.920362	0.934478
400	0.942991	0.936346	0.948961	0.927751	0.920362	0.934478
401	0.942775	0.936118	0.948758	0.927119	0.9197	0.933878
402	0.942345	0.935662	0.948352
403	0.942345	0.935662	0.948352	0.926909	0.919479	0.933678
404	0.942345	0.935662	0.948352	0.926698	0.919258	0.933478
405	0.941913	0.935205	0.947946	0.926487	0.919036	0.933277
406	0.941913	0.935205	0.947946
407	0.941913	0.935205	0.947946	0.926276	0.918815	0.933077
408	0.941697	0.934976	0.947742	0.926276	0.918815	0.933077
409	0.94148	0.934747	0.947538	0.926065	0.918594	0.932876
410	0.941046	0.934288	0.947129	0.925854	0.918372	0.932675
411	0.941046	0.934288	0.947129	0.925854	0.918372	0.932675
412	0.941046	0.934288	0.947129	0.92522	0.917707	0.932072
413	0.941046	0.934288	0.947129	0.92522	0.917707	0.932072
414	0.941046	0.934288	0.947129	0.92522	0.917707	0.932072
415	0.941046	0.934288	0.947129	0.925008	0.917485	0.931871
416	0.940828	0.934057	0.946924	0.925008	0.917485	0.931871
417	0.940828	0.934057	0.946924	0.924796	0.917263	0.931669
418	0.940828	0.934057	0.946924
419	0.940828	0.934057	0.946924	0.924796	0.917263	0.931669
420	0.940828	0.934057	0.946924	0.924584	0.91704	0.931467
421	0.940173	0.933363	0.946307	0.924371	0.916818	0.931265
422	0.940173	0.933363	0.946307	0.923947	0.916372	0.930861
423	0.940173	0.933363	0.946307	0.923521	0.915926	0.930456
424	0.939734	0.932899	0.945894	0.923308	0.915703	0.930254
425	0.939515	0.932667	0.945687	0.923308	0.915703	0.930254
426	0.939076	0.932203	0.945273	0.923308	0.915703	0.930254
427	0.939076	0.932203	0.945273	0.923095	0.915479	0.930051
428	0.938857	0.93197	0.945066	0.922881	0.915255	0.929847
429	0.938417	0.931505	0.944652	0.922667	0.915031	0.929644
430	0.938196	0.931272	0.944444	0.922667	0.915031	0.929644
431	0.938196	0.931272	0.944444	0.922453	0.914807	0.92944
432	0.938196	0.931272	0.944444	0.922025	0.914357	0.929032
433	0.937976	0.931039	0.944236	0.92181	0.914132	0.928828
434	0.937976	0.931039	0.944236	0.921595	0.913907	0.928624
435	0.937976	0.931039	0.944236	0.921595	0.913907	0.928624
436	0.937312	0.930337	0.94361	0.921595	0.913907	0.928624
437	0.93709	0.930102	0.943401	0.920949	0.913231	0.928009
438	0.936647	0.929634	0.942982	0.920519	0.912779	0.927599
439	0.936425	0.929399	0.942773	0.920303	0.912553	0.927394
440	0.936203	0.929164	0.942563	0.920303	0.912553	0.927394
441	0.936203	0.929164	0.942563	0.920303	0.912553	0.927394
442	0.936203	0.929164	0.942563	0.919872	0.912101	0.926983
443	0.93598	0.928929	0.942353	0.919656	0.911875	0.926777
444	0.93598	0.928929	0.942353	0.919656	0.911875	0.926777
445	0.935756	0.928693	0.942142	0.919656	0.911875	0.926777
446	0.935533	0.928457	0.941931	0.919223	0.911422	0.926365
447	0.935533	0.928457	0.941931	0.919223	0.911422	0.926365
448	0.935309	0.92822	0.94172	0.918791	0.910969	0.925953
449	0.935085	0.927983	0.941509	0.918141	0.910289	0.925335
450	0.934861	0.927746	0.941297	0.917925	0.910062	0.925128
451	0.934861	0.927746	0.941297	0.917925	0.910062	0.925128
452				0.917925	0.910062	0.925128
453	0.934411	0.927272	0.940873	0.917708	0.909835	0.924921
454	0.934187	0.927034	0.940661	0.917708	0.909835	0.924921
455	0.934187	0.927034	0.940661	0.917708	0.909835	0.924921
456	0.933961	0.926796	0.940448	0.91749	0.909608	0.924714
457	0.933285	0.926082	0.939809	0.91749	0.909608	0.924714
458	0.933285	0.926082	0.939809	0.917273	0.90938	0.924507
459	0.932833	0.925605	0.939383	0.917055	0.909152	0.9243
460	0.932607	0.925366	0.939169	0.917055	0.909152	0.9243
461	0.932381	0.925128	0.938956	0.916837	0.908924	0.924092
462	0.932381	0.925128	0.938956	0.916837	0.908924	0.924092
463	0.932155	0.924889	0.938742	0.916401	0.908467	0.923676
464	0.931929	0.92465	0.938528	0.916182	0.908238	0.923468
465	0.931929	0.92465	0.938528	0.916182	0.908238	0.923468
466	0.931474	0.92417	0.938098	0.915964	0.908009	0.923259
467	0.931246	0.92393	0.937883	0.915964	0.908009	0.923259
468	0.931019	0.923689	0.937668	0.915744	0.90778	0.923051
469	0.931019	0.923689	0.937668	0.915525	0.907551	0.922842
470	0.93079	0.923448	0.937452	0.915525	0.907551	0.922842
471	0.93079	0.923448	0.937452	0.915525	0.907551	0.922842
472	0.930562	0.923207	0.937236	0.915525	0.907551	0.922842
473	0.930333	0.922966	0.93702	0.915086	0.907091	0.922423
474				0.914867	0.906861	0.922214
475	0.930104	0.922724	0.936804	0.914647	0.906632	0.922004
476	0.930104	0.922724	0.936804	0.914647	0.906632	0.922004
477	0.929875	0.922482	0.936587
478	0.929875	0.922482	0.936587	0.914208	0.906172	0.921585
479	0.929875	0.922482	0.936587	0.913548	0.905481	0.920956
480	0.929875	0.922482	0.936587	0.913328	0.905251	0.920746
481	0.929875	0.922482	0.936587	0.913328	0.905251	0.920746
482	0.929875	0.922482	0.936587	0.912887	0.90479	0.920326
483	0.929875	0.922482	0.936587	0.912887	0.90479	0.920326
484	0.929875	0.922482	0.936587	0.912225	0.904098	0.919695
485	0.929875	0.922482	0.936587	0.912225	0.904098	0.919695
486	0.929644	0.922238	0.936368	0.912225	0.904098	0.919695
487	0.929644	0.922238	0.936368	0.912004	0.903867	0.919484
488	0.929644	0.922238	0.936368	0.912004	0.903867	0.919484
489	0.929644	0.922238	0.936368	0.911562	0.903405	0.919062
490	0.929412	0.921993	0.936149	0.911562	0.903405	0.919062
491	0.928947	0.921503	0.935711	0.91134	0.903173	0.91885
492	0.928947	0.921503	0.935711	0.910674	0.902476	0.918215
493	0.928947	0.921503	0.935711	0.91023	0.902012	0.917791
494	0.928715	0.921258	0.935491	0.909341	0.901083	0.916942
495	0.928715	0.921258	0.935491	0.908896	0.900618	0.916517
496	0.928482	0.921012	0.935271	0.908896	0.900618	0.916517
497	0.92825	0.920767	0.935051	0.908451	0.900153	0.916092
498	0.92825	0.920767	0.935051	0.908451	0.900153	0.916092
499	0.928016	0.92052	0.93483	0.908228	0.89992	0.915879
500	0.928016	0.92052	0.93483
501	0.928016	0.92052	0.93483	0.908005	0.899687	0.915666
502	0.927548	0.920027	0.934388	0.908005	0.899687	0.915666
503				0.907782	0.899454	0.915453
504	0.927548	0.920027	0.934388	0.907558	0.89922	0.915239
505	0.927548	0.920027	0.934388	0.907558	0.89922	0.915239
506	0.927548	0.920027	0.934388	0.907558	0.89922	0.915239
507	0.927548	0.920027	0.934388	0.907334	0.898985	0.915025
508	0.927548	0.920027	0.934388
509	0.927548	0.920027	0.934388	0.907334	0.898985	0.915025
510	0.927548	0.920027	0.934388	0.907109	0.898751	0.914811
511	0.927312	0.919777	0.934165	0.906885	0.898517	0.914596
512	0.927312	0.919777	0.934165	0.90666	0.898282	0.914382
513	0.927076	0.919528	0.933941	0.90666	0.898282	0.914382
514	0.926366	0.918778	0.93327	0.90666	0.898282	0.914382
515	0.926366	0.918778	0.93327	0.906436	0.898047	0.914167
516	0.926366	0.918778	0.93327	0.906211	0.897812	0.913952
517	0.926366	0.918778	0.93327	0.906211	0.897812	0.913952
518	0.925891	0.918277	0.932822	0.90576	0.897342	0.913522
519	0.925891	0.918277	0.932822	0.90576	0.897342	0.913522
520	0.925891	0.918277	0.932822	0.90576	0.897342	0.913522
521	0.925891	0.918277	0.932822	0.905535	0.897106	0.913307
522	0.925653	0.918026	0.932597	0.905309	0.89687	0.913091
523	0.925653	0.918026	0.932597	0.905309	0.89687	0.913091
524	0.925175	0.917522	0.932145	0.905083	0.896634	0.912875
525	0.925175	0.917522	0.932145	0.905083	0.896634	0.912875
526	0.925175	0.917522	0.932145	0.904856	0.896397	0.912658
527	0.925175	0.917522	0.932145	0.904856	0.896397	0.912658
528	0.925175	0.917522	0.932145	0.904629	0.896161	0.912442
529	0.924936	0.917269	0.931918	0.904176	0.895687	0.912008
530	0.924936	0.917269	0.931918
531	0.924936	0.917269	0.931918	0.903948	0.895449	0.911791
532	0.924936	0.917269	0.931918	0.903721	0.895212	0.911574
533	0.924695	0.917015	0.931691	0.903266	0.894736	0.911138
534	0.924695	0.917015	0.931691	0.903266	0.894736	0.911138
535	0.924695	0.917015	0.931691	0.903038	0.894498	0.910921
536	0.924454	0.91676	0.931463	0.903038	0.894498	0.910921
537	0.923729	0.915995	0.930778	0.903038	0.894498	0.910921
538	0.923729	0.915995	0.930778	0.902809	0.89426	0.910702
539	0.923487	0.91574	0.930549
540	0.923487	0.91574	0.930549
541	0.923487	0.91574	0.930549	0.902809	0.89426	0.910702
542	0.923487	0.91574	0.930549	0.902809	0.89426	0.910702
543	0.923245	0.915484	0.93032
544	0.923245	0.915484	0.93032	0.902809	0.89426	0.910702
545	0.923002	0.915228	0.93009	0.902809	0.89426	0.910702
546	0.922758	0.914971	0.92986	0.90258	0.89402	0.910483
547	0.922515	0.914714	0.929629	0.902121	0.893541	0.910045
548	0.922515	0.914714	0.929629	0.901891	0.893301	0.909825
549	0.922515	0.914714	0.929629	0.901661	0.893061	0.909606
550	0.92227	0.914456	0.929398	0.901431	0.892821	0.909386
551	0.921537	0.913682	0.928705
552	0.921537	0.913682	0.928705	0.901431	0.892821	0.909386
553	0.921537	0.913682	0.928705	0.901431	0.892821	0.909386
554	0.921292	0.913424	0.928473	0.901431	0.892821	0.909386
555	0.920801	0.912907	0.928009	0.90097	0.892339	0.908944
556	0.920556	0.912648	0.927777	0.90097	0.892339	0.908944
557	0.920556	0.912648	0.927777	0.900739	0.892097	0.908723
558	0.92031	0.912389	0.927544	0.900739	0.892097	0.908723
559	0.92031	0.912389	0.927544	0.900275	0.891614	0.908281
560	0.92031	0.912389	0.927544	0.900044	0.891372	0.908059
561	0.92031	0.912389	0.927544	0.89958	0.890888	0.907616
562	0.92031	0.912389	0.927544	0.89958	0.890888	0.907616
563	0.92031	0.912389	0.927544	0.89958	0.890888	0.907616
564	0.92031	0.912389	0.927544	0.899348	0.890646	0.907394
565	0.919815	0.911866	0.927076	0.899116	0.890403	0.907172
566	0.919072	0.911083	0.926373	0.898883	0.890161	0.90695
567	0.918824	0.910822	0.926138	0.898651	0.889918	0.906728
568	0.918329	0.910299	0.925669	0.898651	0.889918	0.906728
569	0.918329	0.910299	0.925669	0.898186	0.889433	0.906283
570	0.918329	0.910299	0.925669	0.898186	0.889433	0.906283
571	0.918329	0.910299	0.925669	0.898186	0.889433	0.906283
572	0.918329	0.910299	0.925669	0.898186	0.889433	0.906283
573	0.917831	0.909775	0.925198	0.897953	0.88919	0.906061
574	0.917831	0.909775	0.925198
575	0.917831	0.909775	0.925198	0.89772	0.888947	0.905838
576	0.917582	0.909513	0.924962	0.897487	0.888704	0.905615
577	0.917582	0.909513	0.924962	0.897487	0.888704	0.905615
578	0.917582	0.909513	0.924962	0.897487	0.888704	0.905615
579	0.917332	0.909249	0.924726	0.897487	0.888704	0.905615
580	0.916832	0.908722	0.924252	0.897487	0.888704	0.905615
581	0.916832	0.908722	0.924252	0.897487	0.888704	0.905615
582	0.916581	0.908457	0.924015	0.897487	0.888704	0.905615
583	0.916581	0.908457	0.924015	0.897254	0.88846	0.905391
584	0.916581	0.908457	0.924015	0.897254	0.88846	0.905391
585	0.916581	0.908457	0.924015	0.897019	0.888215	0.905168
586	0.916329	0.908192	0.923776	0.897019	0.888215	0.905168
587	0.916077	0.907926	0.923537	0.896785	0.887971	0.904943
588	0.916077	0.907926	0.923537	0.896785	0.887971	0.904943
589	0.915824	0.907659	0.923298	0.89655	0.887726	0.904719
590	0.915571	0.907393	0.923058	0.896315	0.887481	0.904494
591	0.915318	0.907126	0.922819	0.89608	0.887235	0.904269
592	0.915065	0.906859	0.922579
593	0.914811	0.906592	0.922339	0.895845	0.88699	0.904044
594	0.914811	0.906592	0.922339	0.89561	0.886744	0.903819
595	0.914304	0.906057	0.921858	0.89561	0.886744	0.903819
596	0.914304	0.906057	0.921858	0.89561	0.886744	0.903819
597	0.91405	0.90579	0.921617	0.89561	0.886744	0.903819
598	0.913541	0.905254	0.921135	0.895374	0.886498	0.903593
599	0.913541	0.905254	0.921135
600	0.912777	0.904449	0.920411	0.895374	0.886498	0.903593
601	0.912522	0.904181	0.92017	0.895137	0.886251	0.903367
602	0.912267	0.903913	0.919928	0.894901	0.886005	0.903141
603	0.912267	0.903913	0.919928	0.894901	0.886005	0.903141
604	0.912012	0.903644	0.919686	0.894901	0.886005	0.903141
605	0.911756	0.903374	0.919444	0.894901	0.886005	0.903141
606	0.9115	0.903105	0.919201	0.894664	0.885758	0.902915
607	0.910988	0.902566	0.918716	0.894664	0.885758	0.902915
608	0.910732	0.902297	0.918473	0.894664	0.885758	0.902915
609	0.910476	0.902027	0.91823	0.894427	0.885511	0.902688
610	0.91022	0.901758	0.917987	0.89419	0.885263	0.902461
611	0.91022	0.901758	0.917987	0.893716	0.884768	0.902008
612	0.909963	0.901487	0.917743	0.893479	0.884521	0.901781
613	0.909963	0.901487	0.917743	0.893241	0.884273	0.901553
614	0.909963	0.901487	0.917743	0.893241	0.884273	0.901553
615				0.893004	0.884025	0.901326
616	0.909706	0.901216	0.917499	0.892528	0.883529	0.900871
617	0.909706	0.901216	0.917499	0.89229	0.883281	0.900643
618	0.909706	0.901216	0.917499	0.89229	0.883281	0.900643
619	0.909706	0.901216	0.917499	0.89229	0.883281	0.900643
620	0.909706	0.901216	0.917499	0.89229	0.883281	0.900643
621	0.909447	0.900944	0.917253	0.892051	0.883032	0.900414
622	0.909447	0.900944	0.917253
623	0.908928	0.900398	0.916761	0.892051	0.883032	0.900414
624	0.908668	0.900125	0.916515	0.892051	0.883032	0.900414
625	0.908668	0.900125	0.916515	0.892051	0.883032	0.900414
626	0.908408	0.899851	0.916269	0.892051	0.883032	0.900414
627	0.908408	0.899851	0.916269	0.892051	0.883032	0.900414
628	0.908148	0.899577	0.916021	0.891811	0.882781	0.900185
629	0.907626	0.899028	0.915527	0.891811	0.882781	0.900185
630	0.907365	0.898753	0.915279	0.89133	0.882279	0.899725
631	0.907103	0.898478	0.915031	0.891089	0.882029	0.899495
632	0.906318	0.897652	0.914285	0.890849	0.881777	0.899264
633	0.905794	0.897101	0.913788	0.890608	0.881526	0.899034
634	0.905794	0.897101	0.913788	0.890608	0.881526	0.899034
635	0.905794	0.897101	0.913788	0.890367	0.881275	0.898803
636	0.905531	0.896825	0.913539	0.890367	0.881275	0.898803
637	0.905268	0.896549	0.913289	0.890367	0.881275	0.898803
638	0.905006	0.896272	0.91304	0.890367	0.881275	0.898803
639	0.904743	0.895996	0.91279	0.890125	0.881022	0.898572
640	0.904743	0.895996	0.91279	0.890125	0.881022	0.898572
641	0.904743	0.895996	0.91279	0.890125	0.881022	0.898572
642	0.904743	0.895996	0.91279	0.889882	0.88077	0.89834
643	0.904479	0.895719	0.91254
644	0.904479	0.895719	0.91254	0.889882	0.88077	0.89834
645	0.904479	0.895719	0.91254	0.889397	0.880263	0.897875
646	0.904479	0.895719	0.91254
647	0.903684	0.894883	0.911785	0.889397	0.880263	0.897875
648	0.902888	0.894046	0.911029	0.889153	0.880009	0.897642
649	0.902888	0.894046	0.911029	0.889153	0.880009	0.897642
650	0.902357	0.893487	0.910525	0.889153	0.880009	0.897642
651	0.902357	0.893487	0.910525	0.88891	0.879755	0.897409
652	0.902357	0.893487	0.910525	0.88891	0.879755	0.897409
653	0.902357	0.893487	0.910525	0.88891	0.879755	0.897409
654	0.901823	0.892926	0.910018	0.888665	0.879499	0.897175
655	0.901556	0.892646	0.909764	0.88842	0.879244	0.89694
656				0.88793	0.878733	0.896472
657	0.901556	0.892646	0.909764	0.887685	0.878478	0.896237
658	0.90102	0.892083	0.909256	0.887195	0.877966	0.895768
659	0.90102	0.892083	0.909256	0.887195	0.877966	0.895768
660	0.90102	0.892083	0.909256	0.886704	0.877454	0.895298
661	0.90102	0.892083	0.909256	0.88572	0.876428	0.894356
662	0.900752	0.891801	0.909	0.885473	0.876171	0.89412
663	0.900752	0.891801	0.909	0.885227	0.875914	0.893884
664	0.900483	0.891519	0.908745	0.885227	0.875914	0.893884
665	0.900483	0.891519	0.908745	0.884981	0.875658	0.893648
666	0.900214	0.891236	0.908489	0.884487	0.875143	0.893176
667	0.899944	0.890953	0.908233	0.884487	0.875143	0.893176
668	0.899675	0.890669	0.907977	0.883993	0.874627	0.892702
669	0.899675	0.890669	0.907977	0.883745	0.87437	0.892465
670	0.899675	0.890669	0.907977	0.883498	0.874112	0.892228
671	0.899675	0.890669	0.907977	0.883251	0.873854	0.891991
672	0.899675	0.890669	0.907977	0.882507	0.873079	0.891279
673	0.899675	0.890669	0.907977	0.882507	0.873079	0.891279
674	0.899404	0.890385	0.90772	0.882507	0.873079	0.891279
675	0.899133	0.8901	0.907462	0.882259	0.872821	0.891042
676	0.898861	0.889815	0.907205	0.882011	0.872562	0.890804
677	0.898861	0.889815	0.907205	0.881763	0.872303	0.890566
678	0.898861	0.889815	0.907205	0.881514	0.872044	0.890328
679	0.89859	0.889529	0.906946	0.881514	0.872044	0.890328
680	0.898317	0.889243	0.906688	0.881514	0.872044	0.890328
681	0.897773	0.888671	0.90617	0.881016	0.871525	0.88985
682	0.897773	0.888671	0.90617
683	0.897773	0.888671	0.90617
684	0.897773	0.888671	0.90617
685				0.881016	0.871525	0.88985
686	0.897773	0.888671	0.90617	0.880767	0.871266	0.889612
687	0.897773	0.888671	0.90617	0.880019	0.870487	0.888895
688	0.897499	0.888383	0.90591	0.880019	0.870487	0.888895
689	0.897499	0.888383	0.90591	0.880019	0.870487	0.888895
690	0.897499	0.888383	0.90591	0.879769	0.870227	0.888656
691	0.897499	0.888383	0.90591	0.879769	0.870227	0.888656
692	0.897499	0.888383	0.90591	0.879519	0.869966	0.888416
693	0.897499	0.888383	0.90591	0.87877	0.869186	0.887698
694	0.897223	0.888094	0.905648	0.878519	0.868925	0.887458
695	0.897223	0.888094	0.905648	0.878519	0.868925	0.887458
696	0.897223	0.888094	0.905648	0.878519	0.868925	0.887458
697	0.896671	0.887513	0.905123	0.878519	0.868925	0.887458
698	0.896671	0.887513	0.905123	0.878018	0.868403	0.886977
699	0.896394	0.887222	0.90486	0.878018	0.868403	0.886977
700	0.896394	0.887222	0.90486
701	0.896116	0.88693	0.904597	0.878018	0.868403	0.886977
702	0.896116	0.88693	0.904597	0.877767	0.868142	0.886736
703	0.895839	0.886638	0.904333	0.877767	0.868142	0.886736
704	0.895839	0.886638	0.904333	0.877767	0.868142	0.886736
705	0.895839	0.886638	0.904333	0.877515	0.86788	0.886495
706	0.895839	0.886638	0.904333	0.877515	0.86788	0.886495
707	0.895839	0.886638	0.904333
708	0.895559	0.886344	0.904068	0.877515	0.86788	0.886495
709	0.895559	0.886344	0.904068
710	0.895279	0.88605	0.903802	0.877264	0.867617	0.886254
711	0.895279	0.88605	0.903802	0.877264	0.867617	0.886254
712	0.895279	0.88605	0.903802	0.877264	0.867617	0.886254
713	0.894717	0.885459	0.903268	0.877011	0.867355	0.886012
714	0.894717	0.885459	0.903268	0.877011	0.867355	0.886012
715	0.894436	0.885163	0.903001	0.877011	0.867355	0.886012
716	0.893872	0.884571	0.902466	0.877011	0.867355	0.886012
717	0.89359	0.884275	0.902198	0.877011	0.867355	0.886012
718	0.89359	0.884275	0.902198	0.876758	0.867091	0.885769
719	0.89359	0.884275	0.902198	0.876758	0.867091	0.885769
720	0.89359	0.884275	0.902198	0.876505	0.866827	0.885527
721	0.89359	0.884275	0.902198	0.876505	0.866827	0.885527
722	0.893023	0.883679	0.901659	0.876505	0.866827	0.885527
723	0.892739	0.88338	0.901389	0.876251	0.866563	0.885283
724	0.892739	0.88338	0.901389	0.875997	0.866299	0.88504
725	0.892739	0.88338	0.901389	0.875997	0.866299	0.88504
726	0.892739	0.88338	0.901389	0.875997	0.866299	0.88504
727	0.892739	0.88338	0.901389	0.875743	0.866034	0.884796
728	0.892739	0.88338	0.901389	0.875743	0.866034	0.884796
729	0.892739	0.88338	0.901389	0.875743	0.866034	0.884796
730	0.892453	0.88308	0.901118	0.875743	0.866034	0.884796
731	0.892167	0.882779	0.900846	0.875743	0.866034	0.884796
732	0.892167	0.882779	0.900846	0.875743	0.866034	0.884796
733	0.892167	0.882779	0.900846	0.875487	0.865768	0.884551
734				0.875232	0.865501	0.884306
735	0.892167	0.882779	0.900846	0.87472	0.864968	0.883816
736	0.892167	0.882779	0.900846	0.87472	0.864968	0.883816
737	0.89188	0.882478	0.900574	0.87472	0.864968	0.883816
738	0.891593	0.882176	0.900301	0.87472	0.864968	0.883816
739	0.891306	0.881874	0.900028	0.874463	0.864701	0.88357
740	0.891306	0.881874	0.900028	0.874206	0.864433	0.883323
741	0.891019	0.881572	0.899755	0.874206	0.864433	0.883323
742	0.890443	0.880967	0.899209	0.873949	0.864165	0.883077
743	0.890443	0.880967	0.899209	0.873949	0.864165	0.883077
744	0.890443	0.880967	0.899209	0.873949	0.864165	0.883077
745	0.890443	0.880967	0.899209	0.873692	0.863897	0.88283
746	0.890154	0.880664	0.898934	0.873434	0.863629	0.882583
747				0.872918	0.863092	0.882088
748	0.890154	0.880664	0.898934	0.872402	0.862554	0.881594
749	0.889576	0.880056	0.898385	0.872402	0.862554	0.881594
750	0.889576	0.880056	0.898385	0.872144	0.862285	0.881346
751	0.889576	0.880056	0.898385	0.872144	0.862285	0.881346
752	0.889576	0.880056	0.898385	0.872144	0.862285	0.881346
753	0.889576	0.880056	0.898385	0.872144	0.862285	0.881346
754	0.889576	0.880056	0.898385	0.871885	0.862016	0.881098
755	0.889576	0.880056	0.898385	0.871626	0.861746	0.880849
756	0.889285	0.87975	0.898109	0.871626	0.861746	0.880849
757	0.888994	0.879444	0.897832	0.871626	0.861746	0.880849
758	0.888994	0.879444	0.897832	0.871626	0.861746	0.880849
759	0.888701	0.879136	0.897554
760	0.888701	0.879136	0.897554	0.871366	0.861476	0.8806
761	0.888408	0.878828	0.897276	0.871366	0.861476	0.8806
762	0.888115	0.87852	0.896997
763	0.887822	0.878212	0.896718	0.870586	0.860664	0.879852
764	0.887822	0.878212	0.896718	0.870586	0.860664	0.879852
765	0.887527	0.877902	0.896438	0.870065	0.860121	0.879353
766	0.887527	0.877902	0.896438	0.870065	0.860121	0.879353
767	0.887527	0.877902	0.896438	0.870065	0.860121	0.879353
768	0.887231	0.877591	0.896158	0.869544	0.859578	0.878852
769	0.887231	0.877591	0.896158	0.868501	0.858493	0.877852
770	0.887231	0.877591	0.896158
771	0.887231	0.877591	0.896158
772	0.887231	0.877591	0.896158	0.86824	0.858221	0.877602
773	0.886934	0.877278	0.895876	0.867718	0.857678	0.877101
774	0.886637	0.876966	0.895593	0.867718	0.857678	0.877101
775	0.886339	0.876653	0.89531	0.867718	0.857678	0.877101
776	0.886339	0.876653	0.89531	0.867195	0.857134	0.876599
777	0.886339	0.876653	0.89531	0.866933	0.856862	0.876348
778	0.88604	0.876339	0.895027	0.866933	0.856862	0.876348
779	0.88604	0.876339	0.895027	0.866933	0.856862	0.876348
780	0.885741	0.876024	0.894743	0.866933	0.856862	0.876348
781	0.885741	0.876024	0.894743	0.866671	0.856589	0.876096
782	0.885441	0.875709	0.894458	0.866408	0.856315	0.875844
783	0.885441	0.875709	0.894458	0.866145	0.856042	0.875592
784	0.885441	0.875709	0.894458	0.865356	0.855221	0.874834
785	0.885441	0.875709	0.894458	0.865093	0.854948	0.874582
786	0.88514	0.875392	0.894172	0.865093	0.854948	0.874582
787	0.88514	0.875392	0.894172	0.86483	0.854674	0.874329
788	0.88514	0.875392	0.894172	0.86483	0.854674	0.874329
789	0.884535	0.874756	0.893598	0.86483	0.854674	0.874329
790	0.884233	0.874438	0.89331	0.864566	0.854399	0.874076
791	0.88393	0.874119	0.893023	0.864038	0.85385	0.873569
792	0.88393	0.874119	0.893023	0.863245	0.853025	0.872808
793	0.88393	0.874119	0.893023	0.863245	0.853025	0.872808
794	0.88393	0.874119	0.893023	0.863245	0.853025	0.872808
795	0.88393	0.874119	0.893023	0.863245	0.853025	0.872808
796	0.88393	0.874119	0.893023	0.863245	0.853025	0.872808
797	0.88393	0.874119	0.893023	0.86298	0.85275	0.872553
798	0.88393	0.874119	0.893023	0.86298	0.85275	0.872553
799				0.862714	0.852474	0.872299
800	0.88393	0.874119	0.893023	0.862449	0.852197	0.872044
801	0.88393	0.874119	0.893023	0.862449	0.852197	0.872044
802	0.88393	0.874119	0.893023	0.862449	0.852197	0.872044
803	0.883623	0.873797	0.892732	0.862183	0.851921	0.871788
804	0.883623	0.873797	0.892732	0.862183	0.851921	0.871788
805	0.883623	0.873797	0.892732	0.862183	0.851921	0.871788
806	0.883623	0.873797	0.892732	0.861916	0.851644	0.871532
807	0.883623	0.873797	0.892732	0.861916	0.851644	0.871532
808	0.883006	0.873148	0.892146	0.861916	0.851644	0.871532
809				0.861916	0.851644	0.871532
810	0.883006	0.873148	0.892146	0.861916	0.851644	0.871532
811	0.882697	0.872822	0.891853	0.861649	0.851365	0.871275
812	0.882388	0.872497	0.89156	0.861649	0.851365	0.871275
813	0.882078	0.872171	0.891266	0.861649	0.851365	0.871275
814	0.882078	0.872171	0.891266	0.86138	0.851086	0.871018
815	0.882078	0.872171	0.891266	0.86138	0.851086	0.871018
816	0.882078	0.872171	0.891266	0.860843	0.850527	0.870502
817	0.882078	0.872171	0.891266	0.860843	0.850527	0.870502
818	0.882078	0.872171	0.891266	0.860843	0.850527	0.870502
819	0.881456	0.871516	0.890675	0.860574	0.850247	0.870244
820	0.881456	0.871516	0.890675	0.860574	0.850247	0.870244
821				0.860304	0.849966	0.869984
822	0.881456	0.871516	0.890675	0.860033	0.849685	0.869725
823	0.881143	0.871187	0.890379	0.859492	0.849122	0.869206
824	0.881143	0.871187	0.890379	0.859222	0.848841	0.868946
825				0.858952	0.84856	0.868686
826	0.88083	0.870858	0.890082	0.858952	0.84856	0.868686
827	0.88083	0.870858	0.890082	0.858952	0.84856	0.868686
828	0.88083	0.870858	0.890082	0.85841	0.847996	0.868166
829	0.880516	0.870527	0.889784	0.85841	0.847996	0.868166
830	0.880516	0.870527	0.889784	0.857867	0.847432	0.867645
831	0.880516	0.870527	0.889784	0.857596	0.84715	0.867385
832	0.880516	0.870527	0.889784	0.857324	0.846868	0.867124
833	0.879885	0.869864	0.889185	0.857053	0.846585	0.866863
834	0.87957	0.869532	0.888886	0.857053	0.846585	0.866863
835	0.87957	0.869532	0.888886
836	0.87957	0.869532	0.888886
837	0.87957	0.869532	0.888886	0.856781	0.846303	0.866602
838	0.87957	0.869532	0.888886	0.856781	0.846303	0.866602
839				0.856781	0.846303	0.866602
840	0.87957	0.869532	0.888886	0.856509	0.84602	0.866341
841	0.879253	0.869198	0.888585	0.856509	0.84602	0.866341
842	0.878936	0.868864	0.888284
843	0.8783	0.868195	0.887681	0.856509	0.84602	0.866341
844	0.877983	0.867861	0.88738	0.856236	0.845736	0.866078
845	0.877983	0.867861	0.88738	0.855963	0.845452	0.865816
846	0.877983	0.867861	0.88738	0.855689	0.845168	0.865554
847	0.877983	0.867861	0.88738	0.855689	0.845168	0.865554
848	0.877663	0.867525	0.887077	0.855416	0.844884	0.865291
849	0.877663	0.867525	0.887077	0.855416	0.844884	0.865291
850	0.877663	0.867525	0.887077	0.855416	0.844884	0.865291
851	0.877663	0.867525	0.887077	0.854868	0.844314	0.864765
852	0.877022	0.866851	0.886469	0.854594	0.844029	0.864502
853	0.877022	0.866851	0.886469	0.854594	0.844029	0.864502
854	0.877022	0.866851	0.886469	0.85432	0.843744	0.864238
855	0.877022	0.866851	0.886469	0.85432	0.843744	0.864238
856	0.877022	0.866851	0.886469
857	0.877022	0.866851	0.886469	0.85432	0.843744	0.864238
858	0.877022	0.866851	0.886469	0.853769	0.843172	0.86371
859	0.877022	0.866851	0.886469	0.853494	0.842886	0.863445
860	0.876699	0.86651	0.886162	0.853494	0.842886	0.863445
861	0.876699	0.86651	0.886162	0.853219	0.8426	0.863181
862	0.876375	0.866169	0.885855	0.852943	0.842314	0.862916
863	0.876375	0.866169	0.885855	0.852392	0.841741	0.862387
864	0.876051	0.865828	0.885547
865	0.875726	0.865487	0.885239	0.852392	0.841741	0.862387
866	0.875401	0.865144	0.884931	0.852116	0.841454	0.862122
867	0.874101	0.863776	0.883696	0.852116	0.841454	0.862122
868	0.874101	0.863776	0.883696	0.851563	0.840879	0.86159
869	0.873775	0.863433	0.883387	0.851287	0.840592	0.861324
870	0.873775	0.863433	0.883387	0.85101	0.840304	0.861058
871	0.873448	0.863089	0.883077	0.85101	0.840304	0.861058
872	0.873448	0.863089	0.883077	0.85101	0.840304	0.861058
873	0.87312	0.862745	0.882766
874	0.872793	0.8624	0.882455	0.850732	0.840015	0.860791
875	0.872465	0.862055	0.882144	0.850732	0.840015	0.860791
876	0.872465	0.862055	0.882144	0.850732	0.840015	0.860791
877	0.872137	0.86171	0.881832
878	0.872137	0.86171	0.881832	0.850453	0.839726	0.860524
879	0.871808	0.861364	0.88152	0.850175	0.839437	0.860256
880	0.871478	0.861017	0.881207	0.849896	0.839147	0.859988
881	0.871149	0.860671	0.880894	0.849896	0.839147	0.859988
882	0.870819	0.860324	0.880581	0.849617	0.838857	0.85972
883	0.870159	0.85963	0.879954	0.849338	0.838567	0.859452
884	0.870159	0.85963	0.879954	0.849338	0.838567	0.859452
885	0.870159	0.85963	0.879954	0.849338	0.838567	0.859452
886	0.870159	0.85963	0.879954	0.849058	0.838276	0.859183
887	0.870159	0.85963	0.879954	0.848778	0.837985	0.858914
888	0.869827	0.859281	0.879639	0.848218	0.837404	0.858376
889	0.869827	0.859281	0.879639	0.848218	0.837404	0.858376
890	0.869827	0.859281	0.879639	0.847657	0.83682	0.857836
891	0.869827	0.859281	0.879639	0.847376	0.836528	0.857566
892	0.869494	0.858931	0.879323	0.847095	0.836236	0.857296
893	0.86916	0.85858	0.879006	0.846813	0.835944	0.857026
894	0.868493	0.857878	0.878372
895	0.868159	0.857527	0.878055	0.846813	0.835944	0.857026
896	0.867824	0.857175	0.877737	0.846813	0.835944	0.857026
897	0.867824	0.857175	0.877737	0.846531	0.83565	0.856754
898	0.867824	0.857175	0.877737	0.846531	0.83565	0.856754
899	0.867489	0.856823	0.877419	0.846531	0.83565	0.856754
900	0.867153	0.85647	0.8771	0.846531	0.83565	0.856754
901				0.846531	0.83565	0.856754
902	0.866818	0.856117	0.876781	0.846531	0.83565	0.856754
903	0.866146	0.855411	0.876142	0.846247	0.835356	0.856482
904	0.866146	0.855411	0.876142	0.846247	0.835356	0.856482
905	0.866146	0.855411	0.876142	0.846247	0.835356	0.856482
906	0.866146	0.855411	0.876142	0.846247	0.835356	0.856482
907	0.865808	0.855056	0.875822	0.845963	0.83506	0.856209
908	0.865808	0.855056	0.875822	0.845963	0.83506	0.856209
909	0.865808	0.855056	0.875822	0.845963	0.83506	0.856209
910	0.865469	0.854699	0.8755	0.845963	0.83506	0.856209
911	0.86513	0.854343	0.875178	0.845963	0.83506	0.856209
912	0.86479	0.853986	0.874855	0.845963	0.83506	0.856209
913	0.86445	0.853628	0.874532	0.845392	0.834467	0.85566
914	0.864109	0.85327	0.874208	0.844821	0.833873	0.855111
915	0.863427	0.852554	0.87356	0.844821	0.833873	0.855111
916	0.863427	0.852554	0.87356	0.844249	0.833279	0.854561
917	0.863427	0.852554	0.87356	0.844249	0.833279	0.854561
918	0.863427	0.852554	0.87356	0.844249	0.833279	0.854561
919	0.863427	0.852554	0.87356	0.844249	0.833279	0.854561
920	0.862743	0.851834	0.87291
921	0.8624	0.851474	0.872584	0.844249	0.833279	0.854561
922	0.8624	0.851474	0.872584	0.843961	0.83298	0.854285
923	0.8624	0.851474	0.872584	0.843674	0.832681	0.854009
924	0.862057	0.851114	0.872258
925	0.862057	0.851114	0.872258	0.843387	0.832383	0.853733
926	0.862057	0.851114	0.872258	0.843387	0.832383	0.853733
927	0.861712	0.850751	0.87193	0.843387	0.832383	0.853733
928	0.861712	0.850751	0.87193
929	0.861712	0.850751	0.87193	0.843387	0.832383	0.853733
930	0.861712	0.850751	0.87193	0.843387	0.832383	0.853733
931	0.861712	0.850751	0.87193	0.843387	0.832383	0.853733
932	0.861712	0.850751	0.87193	0.843098	0.832083	0.853456
933	0.861712	0.850751	0.87193	0.843098	0.832083	0.853456
934	0.861712	0.850751	0.87193	0.842809	0.831782	0.853178
935	0.861712	0.850751	0.87193	0.84252	0.831482	0.8529
936	0.861712	0.850751	0.87193
937	0.861364	0.850385	0.8716	0.84223	0.831181	0.852622
938				0.84223	0.831181	0.852622
939	0.861364	0.850385	0.8716	0.84223	0.831181	0.852622
940	0.861364	0.850385	0.8716
941	0.860667	0.849652	0.870937	0.84165	0.830578	0.852064
942				0.84165	0.830578	0.852064
943	0.860318	0.849285	0.870605	0.84165	0.830578	0.852064
944				0.84165	0.830578	0.852064
945	0.859968	0.848918	0.870273	0.84165	0.830578	0.852064
946	0.859618	0.84855	0.869941	0.84165	0.830578	0.852064
947	0.859618	0.84855	0.869941	0.84165	0.830578	0.852064
948	0.859618	0.84855	0.869941	0.84165	0.830578	0.852064
950	0.859267	0.848181	0.869608	0.841068	0.829973	0.851505
951	0.858916	0.847812	0.869274	0.840485	0.829367	0.850945
952	0.858565	0.847443	0.86894	0.840485	0.829367	0.850945
953	0.858565	0.847443	0.86894	0.840485	0.829367	0.850945
954	0.858213	0.847073	0.868605	0.840193	0.829064	0.850664
955	0.857508	0.846332	0.867936	0.840193	0.829064	0.850664
956	0.857155	0.845961	0.8676	0.839901	0.828761	0.850384
957	0.857155	0.845961	0.8676	0.839901	0.828761	0.850384
958	0.856802	0.845591	0.867265	0.839901	0.828761	0.850384
959	0.856802	0.845591	0.867265	0.839609	0.828457	0.850103
960	0.856448	0.845219	0.866928	0.839316	0.828153	0.849822
961	0.856448	0.845219	0.866928	0.839316	0.828153	0.849822
962	0.856448	0.845219	0.866928	0.839316	0.828153	0.849822
963	0.856448	0.845219	0.866928	0.839316	0.828153	0.849822
964	0.856448	0.845219	0.866928	0.839316	0.828153	0.849822
965				0.839316	0.828153	0.849822
966	0.856448	0.845219	0.866928	0.839316	0.828153	0.849822
967	0.856448	0.845219	0.866928	0.839316	0.828153	0.849822
968	0.856448	0.845219	0.866928	0.839022	0.827847	0.849539
969	0.856448	0.845219	0.866928	0.838728	0.827541	0.849256
970	0.856448	0.845219	0.866928	0.838728	0.827541	0.849256
971	0.85609	0.844842	0.866588	0.838433	0.827235	0.848973
972	0.85609	0.844842	0.866588	0.838138	0.826929	0.84869
973				0.838138	0.826929	0.84869
974	0.85609	0.844842	0.866588	0.838138	0.826929	0.84869
975	0.855732	0.844465	0.866247	0.838138	0.826929	0.84869
976	0.855732	0.844465	0.866247	0.838138	0.826929	0.84869
977	0.855732	0.844465	0.866247	0.837546	0.826313	0.848121
978				0.837546	0.826313	0.848121
979	0.855372	0.844088	0.865906	0.837249	0.826005	0.847836
980	0.855372	0.844088	0.865906	0.837249	0.826005	0.847836
981	0.855372	0.844088	0.865906
982	0.855372	0.844088	0.865906	0.836952	0.825696	0.84755
983	0.855372	0.844088	0.865906	0.836655	0.825387	0.847265
984	0.855372	0.844088	0.865906	0.836358	0.825078	0.846979
985	0.855011	0.843708	0.865563	0.836358	0.825078	0.846979
986	0.85465	0.843328	0.86522
987	0.85465	0.843328	0.86522	0.836358	0.825078	0.846979
988	0.85465	0.843328	0.86522	0.83606	0.824769	0.846693
989	0.85465	0.843328	0.86522	0.83606	0.824769	0.846693
990	0.85465	0.843328	0.86522
991	0.85465	0.843328	0.86522	0.835761	0.824458	0.846406
992	0.854287	0.842947	0.864875	0.835761	0.824458	0.846406
993	0.854287	0.842947	0.864875	0.835761	0.824458	0.846406
994	0.853198	0.841802	0.863841	0.835761	0.824458	0.846406
995	0.853198	0.841802	0.863841
996	0.852471	0.841038	0.86315	0.835761	0.824458	0.846406
997				0.835761	0.824458	0.846406
998	0.851744	0.840274	0.862459	0.835163	0.823836	0.845831
999	0.85138	0.839892	0.862113	0.834863	0.823525	0.845543
1000	0.85138	0.839892	0.862113	0.834863	0.823525	0.845543
1001	0.85138	0.839892	0.862113	0.834863	0.823525	0.845543
1002	0.85138	0.839892	0.862113	0.834863	0.823525	0.845543
1003	0.85138	0.839892	0.862113	0.834563	0.823213	0.845254
1004	0.85138	0.839892	0.862113	0.834563	0.823213	0.845254
1005	0.851014	0.839508	0.861765
1006				0.834563	0.823213	0.845254
1007	0.851014	0.839508	0.861765	0.834262	0.8229	0.844965
1008	0.850648	0.839123	0.861417	0.834262	0.8229	0.844965
1009	0.850282	0.838738	0.861069	0.834262	0.8229	0.844965
1010				0.834262	0.8229	0.844965
1011	0.850282	0.838738	0.861069	0.833659	0.822273	0.844385
1012				0.833659	0.822273	0.844385
1013	0.850282	0.838738	0.861069	0.833659	0.822273	0.844385
1014	0.850282	0.838738	0.861069	0.833659	0.822273	0.844385
1015	0.850282	0.838738	0.861069	0.833659	0.822273	0.844385
1016	0.850282	0.838738	0.861069	0.833659	0.822273	0.844385
1017	0.850282	0.838738	0.861069	0.832749	0.821328	0.843512
1018	0.850282	0.838738	0.861069	0.832446	0.821013	0.84322
1019				0.832143	0.820698	0.842929
1020	0.850282	0.838738	0.861069	0.831839	0.820382	0.842637
1021	0.850282	0.838738	0.861069	0.831839	0.820382	0.842637
1022	0.850282	0.838738	0.861069
1023	0.849912	0.838349	0.860718	0.831535	0.820067	0.842345
1024	0.849912	0.838349	0.860718
1025	0.849912	0.838349	0.860718	0.831535	0.820067	0.842345
1026	0.849912	0.838349	0.860718	0.831231	0.819751	0.842053
1027	0.849541	0.83796	0.860365	0.830927	0.819435	0.841761
1028	0.849541	0.83796	0.860365	0.830927	0.819435	0.841761
1029	0.849541	0.83796	0.860365	0.830927	0.819435	0.841761
1030	0.849541	0.83796	0.860365	0.830622	0.819118	0.841468
1031	0.849168	0.837568	0.860011	0.830012	0.818484	0.840881
1032				0.830012	0.818484	0.840881
1033	0.849168	0.837568	0.860011
1034	0.849168	0.837568	0.860011
1035	0.848794	0.837174	0.859656	0.829096	0.817532	0.84
1036	0.848045	0.836386	0.858944	0.829096	0.817532	0.84
1037	0.848045	0.836386	0.858944	0.82879	0.817214	0.839706
1038	0.847669	0.835992	0.858587	0.828484	0.816896	0.839412
1039	0.847294	0.835597	0.858231	0.828484	0.816896	0.839412
1040	0.847294	0.835597	0.858231
1041	0.846918	0.835202	0.857873	0.828484	0.816896	0.839412
1042	0.846542	0.834807	0.857516	0.828484	0.816896	0.839412
1043	0.846542	0.834807	0.857516	0.828484	0.816896	0.839412
1044	0.846542	0.834807	0.857516	0.828484	0.816896	0.839412
1045	0.846164	0.83441	0.857157	0.828484	0.816896	0.839412
1046	0.846164	0.83441	0.857157	0.828175	0.816576	0.839115
1047	0.845786	0.834012	0.856798
1048	0.845029	0.833217	0.856078	0.82725	0.815614	0.838226
1049	0.845029	0.833217	0.856078	0.82725	0.815614	0.838226
1050	0.84465	0.832819	0.855718	0.82725	0.815614	0.838226
1051	0.843892	0.832023	0.854997	0.826941	0.815293	0.837929
1052	0.843892	0.832023	0.854997	0.826941	0.815293	0.837929
1053	0.843892	0.832023	0.854997	0.826941	0.815293	0.837929
1054	0.843892	0.832023	0.854997	0.826941	0.815293	0.837929
1055	0.843512	0.831623	0.854636	0.82663	0.814971	0.83763
1056				0.82632	0.814648	0.837332
1057	0.843131	0.831223	0.854274
1058	0.842749	0.830822	0.853911	0.826009	0.814325	0.837033
1059	0.842749	0.830822	0.853911	0.826009	0.814325	0.837033
1061	0.842366	0.83042	0.853547	0.826009	0.814325	0.837033
1062	0.842366	0.83042	0.853547
1063	0.8416	0.829615	0.852818	0.825697	0.814001	0.836733
1064	0.8416	0.829615	0.852818	0.825386	0.813677	0.836434
1065	0.8416	0.829615	0.852818	0.824762	0.81303	0.835834
1066	0.841216	0.829211	0.852453	0.82445	0.812705	0.835534
1067	0.841216	0.829211	0.852453	0.82445	0.812705	0.835534
1068	0.840832	0.828808	0.852088	0.823824	0.812055	0.834932
1069	0.840832	0.828808	0.852088	0.82351	0.81173	0.834631
1070	0.840446	0.828403	0.851721	0.82351	0.81173	0.834631
1071	0.840446	0.828403	0.851721	0.822883	0.811078	0.834028
1072	0.84006	0.827997	0.851354	0.822256	0.810426	0.833425
1073				0.821941	0.8101	0.833123
1074	0.84006	0.827997	0.851354	0.821627	0.809774	0.83282
1075	0.839673	0.827591	0.850986	0.820998	0.809121	0.832215
1076	0.839673	0.827591	0.850986	0.820998	0.809121	0.832215
1077	0.839673	0.827591	0.850986
1079	0.839285	0.827184	0.850618	0.820998	0.809121	0.832215
1080	0.838897	0.826777	0.850248
1081	0.838509	0.826368	0.849879	0.820684	0.808794	0.831913
1082	0.838509	0.826368	0.849879
1083	0.838119	0.82596	0.849509	0.820684	0.808794	0.831913
1084	0.838119	0.82596	0.849509	0.820368	0.808467	0.83161
1085	0.837339	0.825141	0.848767
1086	0.836949	0.824731	0.848396	0.820053	0.808139	0.831306
1087	0.836949	0.824731	0.848396	0.819737	0.807811	0.831003
1088				0.819737	0.807811	0.831003
1089	0.836558	0.82432	0.848024	0.819737	0.807811	0.831003
1090	0.836558	0.82432	0.848024	0.819421	0.807483	0.830698
1091	0.836558	0.82432	0.848024	0.819104	0.807154	0.830394
1092	0.836558	0.82432	0.848024	0.818787	0.806825	0.830089
1093	0.836558	0.82432	0.848024	0.818787	0.806825	0.830089
1094	0.836558	0.82432	0.848024
1095	0.836164	0.823907	0.847649	0.818787	0.806825	0.830089
1096	0.835771	0.823494	0.847275	0.818787	0.806825	0.830089
1097	0.835377	0.82308	0.8469	0.818152	0.806165	0.829477
1098	0.834195	0.821839	0.845775	0.817834	0.805835	0.829172
1099	0.834195	0.821839	0.845775	0.817516	0.805505	0.828866
1100				0.817516	0.805505	0.828866
1101	0.834195	0.821839	0.845775	0.817197	0.805174	0.828559
1102	0.8338	0.821425	0.8454	0.816878	0.804842	0.828252
1103	0.8338	0.821425	0.8454	0.816878	0.804842	0.828252
1104	0.833404	0.821009	0.845023	0.816878	0.804842	0.828252
1105				0.816558	0.80451	0.827944
1106	0.833404	0.821009	0.845023
1107	0.833404	0.821009	0.845023
1108	0.833404	0.821009	0.845023
1109	0.833404	0.821009	0.845023	0.816558	0.80451	0.827944
1110	0.833006	0.820592	0.844645	0.816558	0.80451	0.827944
1111	0.833006	0.820592	0.844645	0.816558	0.80451	0.827944
1112	0.832608	0.820174	0.844266	0.816236	0.804177	0.827635
1113	0.832608	0.820174	0.844266	0.815915	0.803843	0.827326
1114	0.832608	0.820174	0.844266	0.815915	0.803843	0.827326
1115	0.832608	0.820174	0.844266	0.815593	0.803508	0.827016
1116	0.832208	0.819754	0.843885	0.815271	0.803174	0.826706
1117				0.815271	0.803174	0.826706
1118	0.832208	0.819754	0.843885	0.814948	0.802839	0.826396
1119	0.832208	0.819754	0.843885	0.814948	0.802839	0.826396
1120	0.831808	0.819334	0.843504	0.814626	0.802504	0.826086
1121	0.831808	0.819334	0.843504	0.814303	0.802169	0.825775
1122	0.831808	0.819334	0.843504
1123	0.831808	0.819334	0.843504
1124	0.831808	0.819334	0.843504	0.813657	0.801498	0.825153
1125	0.831808	0.819334	0.843504	0.813657	0.801498	0.825153
1126	0.831808	0.819334	0.843504	0.813657	0.801498	0.825153
1127	0.831808	0.819334	0.843504	0.813657	0.801498	0.825153
1128	0.831404	0.81891	0.843121	0.813657	0.801498	0.825153
1129	0.831404	0.81891	0.843121	0.813657	0.801498	0.825153
1130	0.831404	0.81891	0.843121	0.813657	0.801498	0.825153
1131	0.831404	0.81891	0.843121	0.813657	0.801498	0.825153
1132	0.831404	0.81891	0.843121	0.813657	0.801498	0.825153
1133	0.831404	0.81891	0.843121
1134	0.830999	0.818485	0.842735	0.813331	0.801161	0.824841
1135	0.830999	0.818485	0.842735	0.813006	0.800823	0.824528
1136	0.830999	0.818485	0.842735	0.813006	0.800823	0.824528
1138	0.830592	0.818058	0.842349	0.813006	0.800823	0.824528
1139	0.830592	0.818058	0.842349	0.812354	0.800146	0.823901
1140	0.830592	0.818058	0.842349	0.812354	0.800146	0.823901
1141	0.830185	0.81763	0.841961	0.812028	0.799807	0.823587
1142	0.830185	0.81763	0.841961	0.812028	0.799807	0.823587
1143				0.811374	0.799129	0.822958
1144	0.830185	0.81763	0.841961	0.81072	0.79845	0.822329
1145	0.830185	0.81763	0.841961	0.81072	0.79845	0.822329
1146	0.830185	0.81763	0.841961	0.81072	0.79845	0.822329
1147	0.830185	0.81763	0.841961	0.81072	0.79845	0.822329
1148	0.830185	0.81763	0.841961
1149	0.829774	0.817198	0.841571	0.81072	0.79845	0.822329
1150	0.829774	0.817198	0.841571	0.810392	0.798109	0.822013
1151	0.829364	0.816767	0.841181	0.810392	0.798109	0.822013
1153				0.810392	0.798109	0.822013
1154	0.828953	0.816335	0.84079	0.810392	0.798109	0.822013
1155	0.828542	0.815903	0.840399
1156	0.82813	0.815471	0.840008	0.810392	0.798109	0.822013
1157				0.810062	0.797767	0.821696
1158	0.827718	0.815039	0.839616	0.810062	0.797767	0.821696
1159	0.827718	0.815039	0.839616
1160	0.827718	0.815039	0.839616	0.810062	0.797767	0.821696
1161	0.827718	0.815039	0.839616	0.810062	0.797767	0.821696
1162	0.827718	0.815039	0.839616
1163	0.827718	0.815039	0.839616	0.810062	0.797767	0.821696
1164	0.827305	0.814604	0.839223
1165				0.810062	0.797767	0.821696
1166	0.827305	0.814604	0.839223	0.810062	0.797767	0.821696
1168				0.809731	0.797423	0.821377
1169	0.827305	0.814604	0.839223	0.809731	0.797423	0.821377
1170	0.826889	0.814167	0.838827	0.809731	0.797423	0.821377
1171				0.809065	0.796732	0.820737
1172	0.826889	0.814167	0.838827	0.809065	0.796732	0.820737
1173	0.826056	0.813292	0.838036	0.808732	0.796386	0.820417
1174	0.826056	0.813292	0.838036	0.808066	0.795694	0.819776
1175				0.808066	0.795694	0.819776
1176	0.825222	0.812417	0.837243	0.807733	0.795348	0.819456
1177				0.8074	0.795002	0.819135
1178				0.8074	0.795002	0.819135
1179	0.824804	0.811978	0.836846	0.8074	0.795002	0.819135
1180	0.823969	0.811101	0.836051
1181	0.823551	0.810662	0.835653	0.8074	0.795002	0.819135
1183	0.823551	0.810662	0.835653	0.8074	0.795002	0.819135
1184	0.823551	0.810662	0.835653	0.807064	0.794654	0.818813
1185	0.823551	0.810662	0.835653	0.806729	0.794305	0.81849
1186	0.823131	0.810222	0.835254	0.806393	0.793956	0.818167
1187	0.822711	0.809781	0.834855	0.806393	0.793956	0.818167
1188	0.822711	0.809781	0.834855	0.806393	0.793956	0.818167
1189	0.822291	0.80934	0.834455	0.806393	0.793956	0.818167
1190	0.82187	0.808898	0.834055	0.806393	0.793956	0.818167
1191	0.821449	0.808457	0.833654	0.806393	0.793956	0.818167
1192				0.806393	0.793956	0.818167
1193	0.821028	0.808014	0.833253
1194				0.806055	0.793606	0.817842
1195	0.821028	0.808014	0.833253	0.806055	0.793606	0.817842
1196	0.821028	0.808014	0.833253	0.805717	0.793254	0.817517
1197	0.821028	0.808014	0.833253	0.805378	0.792903	0.817191
1198	0.821028	0.808014	0.833253	0.804701	0.7922	0.81654
1199	0.82018	0.807125	0.832446	0.804363	0.791848	0.816214
1200	0.82018	0.807125	0.832446
1201	0.819331	0.806234	0.831638
1202				0.804024	0.791496	0.815889
1203	0.818906	0.805788	0.831234	0.804024	0.791496	0.815889
1204	0.818481	0.805342	0.830829	0.804024	0.791496	0.815889
1205	0.818481	0.805342	0.830829	0.803684	0.791144	0.815562
1206	0.81763	0.804449	0.830019	0.803684	0.791144	0.815562
1207	0.81763	0.804449	0.830019	0.803344	0.790791	0.815235
1208	0.817204	0.804002	0.829613	0.803004	0.790438	0.814908
1209	0.817204	0.804002	0.829613
1210	0.817204	0.804002	0.829613	0.803004	0.790438	0.814908
1211	0.816777	0.803554	0.829206	0.803004	0.790438	0.814908
1212	0.816777	0.803554	0.829206	0.802663	0.790083	0.81458
1213	0.816777	0.803554	0.829206	0.802321	0.789729	0.814251
1214	0.816777	0.803554	0.829206	0.80198	0.789374	0.813923
1215				0.80198	0.789374	0.813923
1216	0.816347	0.803104	0.828798	0.801637	0.789018	0.813593
1217	0.816347	0.803104	0.828798	0.801295	0.788663	0.813264
1218				0.801295	0.788663	0.813264
1219	0.816347	0.803104	0.828798	0.801295	0.788663	0.813264
1220	0.815916	0.802651	0.828387	0.801295	0.788663	0.813264
1221	0.815054	0.801747	0.827566	0.801295	0.788663	0.813264
1222	0.815054	0.801747	0.827566	0.800951	0.788306	0.812933
1223	0.815054	0.801747	0.827566
1224	0.815054	0.801747	0.827566
1225	0.815054	0.801747	0.827566	0.800263	0.787592	0.812271
1226	0.814186	0.800837	0.82674	0.799574	0.786877	0.811609
1227	0.814186	0.800837	0.82674	0.799574	0.786877	0.811609
1228				0.799574	0.786877	0.811609
1229	0.814186	0.800837	0.82674	0.799574	0.786877	0.811609
1230	0.813751	0.80038	0.826326	0.799229	0.786518	0.811277
1231	0.813751	0.80038	0.826326	0.799229	0.786518	0.811277
1232				0.799229	0.786518	0.811277
1233	0.813315	0.799922	0.825911	0.798884	0.78616	0.810945
1234	0.813315	0.799922	0.825911	0.798884	0.78616	0.810945
1235	0.812878	0.799464	0.825495	0.798538	0.7858	0.810612
1236	0.81244	0.799005	0.825078	0.798538	0.7858	0.810612
1237	0.812003	0.798546	0.824662
1238	0.812003	0.798546	0.824662	0.798192	0.785441	0.810279
1239				0.798192	0.785441	0.810279
1240	0.812003	0.798546	0.824662	0.798192	0.785441	0.810279
1241	0.811564	0.798086	0.824244	0.798192	0.785441	0.810279
1242				0.798192	0.785441	0.810279
1243	0.811564	0.798086	0.824244	0.798192	0.785441	0.810279
1244	0.811124	0.797624	0.823825	0.798192	0.785441	0.810279
1245	0.811124	0.797624	0.823825	0.797843	0.785079	0.809943
1246	0.811124	0.797624	0.823825
1247	0.810683	0.797162	0.823405
1248	0.810683	0.797162	0.823405	0.797843	0.785079	0.809943
1249	0.810683	0.797162	0.823405	0.797843	0.785079	0.809943
1250	0.810683	0.797162	0.823405	0.797494	0.784716	0.809607
1251	0.810683	0.797162	0.823405
1252	0.810683	0.797162	0.823405	0.797144	0.784353	0.809271
1253	0.810683	0.797162	0.823405
1254	0.810238	0.796695	0.822982	0.797144	0.784353	0.809271
1255	0.810238	0.796695	0.822982	0.797144	0.784353	0.809271
1256	0.809792	0.796228	0.822558	0.797144	0.784353	0.809271
1257	0.808901	0.795292	0.821709	0.797144	0.784353	0.809271
1258	0.808901	0.795292	0.821709	0.796793	0.783989	0.808934
1259	0.808901	0.795292	0.821709	0.796793	0.783989	0.808934
1260	0.808454	0.794823	0.821284	0.796442	0.783625	0.808596
1261	0.808007	0.794355	0.820858	0.796442	0.783625	0.808596
1262	0.807111	0.793415	0.820005	0.796091	0.783259	0.808258
1263	0.807111	0.793415	0.820005
1264	0.806663	0.792944	0.819578	0.796091	0.783259	0.808258
1265	0.806663	0.792944	0.819578	0.795738	0.782893	0.807919
1266	0.806663	0.792944	0.819578	0.795385	0.782527	0.80758
1267	0.806663	0.792944	0.819578
1268	0.806212	0.792472	0.81915	0.795385	0.782527	0.80758
1269	0.806212	0.792472	0.81915	0.795032	0.78216	0.80724
1270	0.806212	0.792472	0.81915	0.795032	0.78216	0.80724
1272	0.806212	0.792472	0.81915	0.795032	0.78216	0.80724
1273	0.805761	0.791998	0.818719	0.794678	0.781793	0.8069
1274	0.805308	0.791524	0.818289	0.794325	0.781425	0.80656
1275	0.805308	0.791524	0.818289	0.793971	0.781058	0.806219
1276	0.805308	0.791524	0.818289	0.793262	0.780323	0.805538
1277				0.792908	0.779955	0.805197
1278				0.792908	0.779955	0.805197
1279	0.805308	0.791524	0.818289	0.792908	0.779955	0.805197
1280	0.805308	0.791524	0.818289	0.792908	0.779955	0.805197
1281	0.804853	0.791046	0.817855	0.792908	0.779955	0.805197
1282	0.804398	0.790569	0.817422	0.792553	0.779586	0.804855
1283				0.792197	0.779217	0.804513
1284	0.804398	0.790569	0.817422	0.791841	0.778847	0.80417
1285	0.804398	0.790569	0.817422	0.791841	0.778847	0.80417
1286	0.804398	0.790569	0.817422
1287	0.804398	0.790569	0.817422	0.791841	0.778847	0.80417
1288	0.804398	0.790569	0.817422	0.791126	0.778105	0.803483
1289	0.804398	0.790569	0.817422	0.790769	0.777734	0.803139
1290	0.804398	0.790569	0.817422	0.790769	0.777734	0.803139
1291	0.804398	0.790569	0.817422	0.790411	0.777362	0.802795
1292	0.803936	0.790084	0.816983	0.790053	0.77699	0.80245
1293	0.803475	0.7896	0.816544	0.789694	0.776618	0.802105
1294	0.803013	0.789115	0.816104	0.789335	0.776246	0.80176
1295	0.803013	0.789115	0.816104	0.789335	0.776246	0.80176
1296	0.803013	0.789115	0.816104	0.788976	0.775873	0.801414
1297	0.803013	0.789115	0.816104
1298	0.802085	0.788141	0.815221	0.788976	0.775873	0.801414
1299	0.802085	0.788141	0.815221
1301	0.802085	0.788141	0.815221	0.788976	0.775873	0.801414
1302				0.788976	0.775873	0.801414
1303	0.801619	0.787652	0.814778
1304	0.801619	0.787652	0.814778	0.788976	0.775873	0.801414
1305				0.788615	0.775498	0.801067
1306	0.801151	0.787161	0.814333	0.788615	0.775498	0.801067
1307	0.800684	0.786671	0.813889	0.788615	0.775498	0.801067
1308				0.788615	0.775498	0.801067
1309	0.800684	0.786671	0.813889	0.788615	0.775498	0.801067
1310	0.799748	0.785689	0.812998	0.788615	0.775498	0.801067
1311	0.79928	0.785197	0.812552	0.788615	0.775498	0.801067
1312	0.79881	0.784704	0.812106	0.788253	0.775122	0.800718
1313	0.79834	0.784211	0.811658	0.78789	0.774745	0.800369
1314				0.78789	0.774745	0.800369
1315	0.7974	0.783225	0.810763	0.787164	0.773991	0.799671
1316				0.787164	0.773991	0.799671
1317	0.7974	0.783225	0.810763	0.787164	0.773991	0.799671
1318	0.7974	0.783225	0.810763	0.787164	0.773991	0.799671
1319	0.7974	0.783225	0.810763	0.7868	0.773613	0.79932
1320				0.786071	0.772857	0.798619
1321	0.7974	0.783225	0.810763	0.786071	0.772857	0.798619
1322	0.7974	0.783225	0.810763	0.786071	0.772857	0.798619
1323	0.7974	0.783225	0.810763	0.786071	0.772857	0.798619
1324				0.786071	0.772857	0.798619
1325				0.786071	0.772857	0.798619
1326	0.7974	0.783225	0.810763	0.786071	0.772857	0.798619
1327	0.7974	0.783225	0.810763
1328	0.796925	0.782726	0.810311	0.786071	0.772857	0.798619
1329	0.796925	0.782726	0.810311	0.786071	0.772857	0.798619
1330	0.796447	0.782225	0.809856	0.785704	0.772476	0.798267
1331				0.785337	0.772095	0.797914
1332	0.796447	0.782225	0.809856
1333	0.79501	0.780717	0.808489	0.784971	0.771715	0.797561
1334	0.79501	0.780717	0.808489	0.784971	0.771715	0.797561
1335				0.784971	0.771715	0.797561
1336	0.79501	0.780717	0.808489	0.784603	0.771333	0.797208
1337	0.79501	0.780717	0.808489	0.784603	0.771333	0.797208
1338	0.79501	0.780717	0.808489
1339	0.79501	0.780717	0.808489	0.784235	0.770951	0.796854
1340				0.784235	0.770951	0.796854
1341	0.79501	0.780717	0.808489	0.784235	0.770951	0.796854
1342	0.79501	0.780717	0.808489	0.783497	0.770185	0.796143
1343	0.794044	0.779702	0.80757
1344	0.79356	0.779195	0.807109	0.783497	0.770185	0.796143
1345	0.793076	0.778687	0.806649	0.783497	0.770185	0.796143
1346	0.792591	0.778178	0.806188
1347	0.792591	0.778178	0.806188	0.783497	0.770185	0.796143
1348	0.791621	0.77716	0.805264
1349	0.791135	0.77665	0.804802	0.783126	0.769799	0.795786
1350	0.791135	0.77665	0.804802	0.782383	0.769028	0.795072
1351				0.782383	0.769028	0.795072
1352	0.791135	0.77665	0.804802	0.78201	0.768641	0.794714
1353	0.790647	0.776138	0.804337
1354	0.790647	0.776138	0.804337	0.781265	0.767867	0.793997
1355	0.790158	0.775625	0.803872	0.781265	0.767867	0.793997
1356	0.790158	0.775625	0.803872	0.780892	0.76748	0.793638
1357	0.790158	0.775625	0.803872	0.780892	0.76748	0.793638
1358				0.780518	0.767092	0.793278
1359	0.790158	0.775625	0.803872	0.780518	0.767092	0.793278
1360				0.780518	0.767092	0.793278
1362				0.780518	0.767092	0.793278
1363				0.780144	0.766703	0.792918
1364	0.789177	0.774596	0.802938	0.780144	0.766703	0.792918
1365	0.789177	0.774596	0.802938	0.779769	0.766314	0.792557
1366	0.789177	0.774596	0.802938	0.779393	0.765924	0.792196
1367				0.779393	0.765924	0.792196
1368	0.789177	0.774596	0.802938	0.779393	0.765924	0.792196
1369	0.789177	0.774596	0.802938	0.779393	0.765924	0.792196
1370	0.789177	0.774596	0.802938
1371				0.779393	0.765924	0.792196
1372	0.788685	0.77408	0.80247
1373	0.788685	0.77408	0.80247	0.779393	0.765924	0.792196
1374	0.788192	0.773563	0.802001
1375	0.787698	0.773044	0.80153	0.779393	0.765924	0.792196
1376	0.787698	0.773044	0.80153	0.779014	0.76553	0.791831
1377				0.779014	0.76553	0.791831
1378				0.778634	0.765136	0.791466
1379	0.787203	0.772525	0.801059	0.778634	0.765136	0.791466
1380	0.787203	0.772525	0.801059	0.778634	0.765136	0.791466
1381	0.787203	0.772525	0.801059	0.778634	0.765136	0.791466
1382	0.787203	0.772525	0.801059
1383				0.778634	0.765136	0.791466
1384	0.787203	0.772525	0.801059	0.778634	0.765136	0.791466
1385	0.787203	0.772525	0.801059
1386	0.786704	0.772001	0.800584	0.778634	0.765136	0.791466
1387				0.778634	0.765136	0.791466
1388				0.778634	0.765136	0.791466
1389				0.778251	0.764737	0.791098
1390	0.786704	0.772001	0.800584
1391	0.786704	0.772001	0.800584	0.777867	0.764339	0.790729
1392				0.777867	0.764339	0.790729
1393	0.786704	0.772001	0.800584
1394	0.786704	0.772001	0.800584	0.777867	0.764339	0.790729
1395				0.777483	0.763939	0.790359
1396	0.785696	0.770944	0.799626	0.777483	0.763939	0.790359
1397	0.785696	0.770944	0.799626	0.776713	0.76314	0.78962
1398				0.776713	0.76314	0.78962
1399				0.776713	0.76314	0.78962
1400	0.785192	0.770414	0.799146
1401	0.785192	0.770414	0.799146	0.776713	0.76314	0.78962
1402	0.785192	0.770414	0.799146	0.776327	0.762738	0.789248
1403	0.785192	0.770414	0.799146	0.77594	0.762337	0.788877
1404	0.785192	0.770414	0.799146	0.77594	0.762337	0.788877
1405	0.785192	0.770414	0.799146
1406				0.77594	0.762337	0.788877
1407	0.785192	0.770414	0.799146	0.775552	0.761934	0.788504
1408	0.785192	0.770414	0.799146	0.775164	0.761531	0.788131
1409	0.784681	0.769878	0.798661	0.774776	0.761127	0.787758
1410	0.784681	0.769878	0.798661	0.774776	0.761127	0.787758
1411				0.774388	0.760723	0.787384
1412	0.784681	0.769878	0.798661	0.774388	0.760723	0.787384
1413	0.784681	0.769878	0.798661	0.774388	0.760723	0.787384
1414	0.784681	0.769878	0.798661	0.773607	0.759913	0.786634
1415	0.784681	0.769878	0.798661	0.773607	0.759913	0.786634
1416	0.783652	0.768797	0.797683
1417	0.783652	0.768797	0.797683	0.773607	0.759913	0.786634
1418	0.783137	0.768255	0.797193	0.773607	0.759913	0.786634
1419				0.773607	0.759913	0.786634
1420				0.773607	0.759913	0.786634
1421				0.773215	0.759505	0.786257
1422	0.783137	0.768255	0.797193	0.773215	0.759505	0.786257
1423				0.772822	0.759097	0.78588
1424	0.783137	0.768255	0.797193	0.772822	0.759097	0.78588
1425	0.783137	0.768255	0.797193	0.772429	0.758689	0.785502
1426	0.783137	0.768255	0.797193	0.772036	0.75828	0.785124
1427				0.771643	0.757871	0.784746
1428	0.783137	0.768255	0.797193	0.771249	0.757462	0.784367
1429	0.782618	0.76771	0.7967	0.771249	0.757462	0.784367
1430	0.782618	0.76771	0.7967	0.771249	0.757462	0.784367
1431	0.782618	0.76771	0.7967	0.771249	0.757462	0.784367
1433	0.782618	0.76771	0.7967	0.770853	0.75705	0.783987
1434	0.782618	0.76771	0.7967	0.770853	0.75705	0.783987
1435	0.782618	0.76771	0.7967
1436	0.782618	0.76771	0.7967
1437	0.782618	0.76771	0.7967	0.770853	0.75705	0.783987
1438	0.782618	0.76771	0.7967
1439				0.770853	0.75705	0.783987
1440	0.782618	0.76771	0.7967
1441	0.782093	0.767158	0.796201	0.770456	0.756638	0.783605
1442	0.781567	0.766605	0.795702	0.770058	0.756225	0.783223
1443	0.781567	0.766605	0.795702	0.769661	0.755812	0.782841
1444	0.78104	0.76605	0.795201	0.769263	0.755399	0.782459
1446	0.780512	0.765496	0.7947	0.769263	0.755399	0.782459
1447	0.780512	0.765496	0.7947	0.768865	0.754986	0.782077
1448	0.779984	0.76494	0.794198
1449	0.779984	0.76494	0.794198	0.768865	0.754986	0.782077
1450	0.779455	0.764385	0.793696	0.768865	0.754986	0.782077
1451	0.779455	0.764385	0.793696	0.768466	0.754571	0.781693
1452				0.768466	0.754571	0.781693
1453	0.779455	0.764385	0.793696	0.768466	0.754571	0.781693
1454				0.768466	0.754571	0.781693
1456				0.767666	0.753739	0.780923
1457	0.779455	0.764385	0.793696	0.767265	0.753323	0.780538
1458	0.778923	0.763826	0.793191	0.767265	0.753323	0.780538
1459	0.778923	0.763826	0.793191
1460	0.77839	0.763265	0.792685
1461	0.77839	0.763265	0.792685
1462	0.777856	0.762703	0.792177	0.767265	0.753323	0.780538
1463	0.777856	0.762703	0.792177
1464	0.777856	0.762703	0.792177	0.767265	0.753323	0.780538
1465	0.777856	0.762703	0.792177	0.767265	0.753323	0.780538
1467	0.776782	0.761575	0.791157	0.766862	0.752904	0.780151
1468				0.766862	0.752904	0.780151
1469	0.776782	0.761575	0.791157	0.766862	0.752904	0.780151
1470				0.766458	0.752484	0.779763
1471	0.776782	0.761575	0.791157	0.766458	0.752484	0.779763
1472	0.776244	0.761009	0.790647	0.766458	0.752484	0.779763
1473				0.766458	0.752484	0.779763
1474	0.776244	0.761009	0.790647	0.766458	0.752484	0.779763
1475	0.775704	0.760441	0.790133
1476	0.775704	0.760441	0.790133	0.766458	0.752484	0.779763
1477				0.766458	0.752484	0.779763
1478	0.775704	0.760441	0.790133	0.766458	0.752484	0.779763
1479	0.775704	0.760441	0.790133	0.766051	0.752061	0.779372
1480	0.775704	0.760441	0.790133	0.766051	0.752061	0.779372
1481				0.766051	0.752061	0.779372
1482	0.775704	0.760441	0.790133	0.766051	0.752061	0.779372
1483				0.766051	0.752061	0.779372
1484	0.775704	0.760441	0.790133	0.766051	0.752061	0.779372
1485	0.775704	0.760441	0.790133	0.766051	0.752061	0.779372
1486	0.775704	0.760441	0.790133	0.766051	0.752061	0.779372
1487	0.775704	0.760441	0.790133	0.766051	0.752061	0.779372
1488	0.775704	0.760441	0.790133	0.766051	0.752061	0.779372
1489	0.775704	0.760441	0.790133	0.766051	0.752061	0.779372
1490	0.775704	0.760441	0.790133	0.76564	0.751633	0.778977
1491				0.76564	0.751633	0.778977
1492	0.775155	0.759863	0.789612	0.76564	0.751633	0.778977
1493	0.775155	0.759863	0.789612	0.765228	0.751205	0.778582
1494	0.775155	0.759863	0.789612
1495				0.764817	0.750777	0.778186
1496	0.775155	0.759863	0.789612
1497	0.775155	0.759863	0.789612
1498	0.775155	0.759863	0.789612	0.764817	0.750777	0.778186
1499	0.774601	0.75928	0.789087	0.764404	0.750348	0.77779
1500	0.774601	0.75928	0.789087
1501	0.774601	0.75928	0.789087	0.763991	0.749919	0.777394
1502	0.774601	0.75928	0.789087	0.763991	0.749919	0.777394
1503				0.763578	0.749489	0.776997
1504	0.774601	0.75928	0.789087	0.763578	0.749489	0.776997
1505				0.763578	0.749489	0.776997
1506	0.774046	0.758695	0.788561
1507	0.774046	0.758695	0.788561	0.763578	0.749489	0.776997
1508				0.763164	0.749058	0.776599
1509				0.763164	0.749058	0.776599
1510	0.774046	0.758695	0.788561	0.763164	0.749058	0.776599
1511	0.773488	0.758108	0.788031	0.763164	0.749058	0.776599
1512	0.773488	0.758108	0.788031	0.763164	0.749058	0.776599
1513	0.773488	0.758108	0.788031
1514				0.763164	0.749058	0.776599
1515	0.772927	0.757517	0.7875	0.762746	0.748623	0.776198
1516	0.772927	0.757517	0.7875
1518	0.772927	0.757517	0.7875	0.762328	0.748188	0.775796
1519				0.762328	0.748188	0.775796
1520	0.772927	0.757517	0.7875	0.762328	0.748188	0.775796
1521	0.772927	0.757517	0.7875	0.762328	0.748188	0.775796
1522	0.772362	0.756921	0.786964	0.761908	0.747752	0.775393
1523	0.772362	0.756921	0.786964	0.761488	0.747315	0.77499
1524	0.772362	0.756921	0.786964	0.761488	0.747315	0.77499
1525				0.761067	0.746877	0.774586
1526	0.772362	0.756921	0.786964	0.761067	0.746877	0.774586
1527	0.772362	0.756921	0.786964	0.761067	0.746877	0.774586
1528				0.761067	0.746877	0.774586
1529				0.761067	0.746877	0.774586
1530	0.771792	0.756321	0.786424	0.761067	0.746877	0.774586
1531	0.771792	0.756321	0.786424
1532	0.771792	0.756321	0.786424	0.760223	0.745999	0.773776
1533	0.771792	0.756321	0.786424	0.760223	0.745999	0.773776
1534				0.760223	0.745999	0.773776
1535	0.771792	0.756321	0.786424	0.760223	0.745999	0.773776
1536	0.771792	0.756321	0.786424	0.759799	0.745558	0.773369
1537	0.771217	0.755715	0.78588	0.759799	0.745558	0.773369
1538	0.770643	0.755109	0.785335	0.759799	0.745558	0.773369
1539				0.759375	0.745116	0.772961
1540				0.75895	0.744674	0.772554
1541				0.75895	0.744674	0.772554
1542	0.770643	0.755109	0.785335	0.7581	0.74379	0.771738
1543	0.770068	0.754503	0.784791	0.7581	0.74379	0.771738
1544	0.770068	0.754503	0.784791	0.757674	0.743347	0.771329
1545	0.770068	0.754503	0.784791	0.757674	0.743347	0.771329
1546	0.770068	0.754503	0.784791	0.757248	0.742904	0.77092
1547	0.770068	0.754503	0.784791	0.757248	0.742904	0.77092
1548				0.757248	0.742904	0.77092
1549	0.770068	0.754503	0.784791	0.757248	0.742904	0.77092
1550	0.770068	0.754503	0.784791	0.757248	0.742904	0.77092
1551	0.770068	0.754503	0.784791	0.757248	0.742904	0.77092
1552	0.770068	0.754503	0.784791	0.757248	0.742904	0.77092
1553	0.770068	0.754503	0.784791	0.756819	0.742458	0.770508
1554	0.769485	0.753888	0.784239
1555	0.769485	0.753888	0.784239
1556				0.756391	0.742012	0.770097
1558	0.769485	0.753888	0.784239	0.756391	0.742012	0.770097
1560	0.769485	0.753888	0.784239
1561	0.769485	0.753888	0.784239	0.755961	0.741565	0.769684
1562				0.755961	0.741565	0.769684
1563	0.768896	0.753267	0.783682	0.7551	0.740669	0.768857
1564	0.768896	0.753267	0.783682	0.7551	0.740669	0.768857
1565				0.7551	0.740669	0.768857
1566	0.768896	0.753267	0.783682	0.7551	0.740669	0.768857
1567	0.768896	0.753267	0.783682	0.7551	0.740669	0.768857
1568	0.768896	0.753267	0.783682	0.754668	0.74022	0.768443
1569	0.768304	0.752642	0.783122	0.754236	0.739771	0.768028
1570	0.768304	0.752642	0.783122	0.754236	0.739771	0.768028
1571	0.767117	0.751389	0.781999	0.754236	0.739771	0.768028
1572	0.767117	0.751389	0.781999	0.753804	0.739321	0.767613
1573	0.767117	0.751389	0.781999	0.753804	0.739321	0.767613
1574	0.766522	0.750761	0.781436	0.753804	0.739321	0.767613
1575	0.766522	0.750761	0.781436	0.753369	0.738869	0.767196
1576	0.766522	0.750761	0.781436	0.753369	0.738869	0.767196
1577	0.766522	0.750761	0.781436	0.753369	0.738869	0.767196
1578	0.766522	0.750761	0.781436	0.753369	0.738869	0.767196
1579	0.766522	0.750761	0.781436	0.753369	0.738869	0.767196
1581				0.753369	0.738869	0.767196
1582	0.766522	0.750761	0.781436	0.752933	0.738415	0.766777
1583	0.76592	0.750126	0.780867	0.752933	0.738415	0.766777
1584	0.76592	0.750126	0.780867	0.752933	0.738415	0.766777
1585	0.76592	0.750126	0.780867	0.752933	0.738415	0.766777
1586	0.76592	0.750126	0.780867	0.752933	0.738415	0.766777
1587	0.76592	0.750126	0.780867	0.752933	0.738415	0.766777
1588	0.76592	0.750126	0.780867	0.752933	0.738415	0.766777
1589				0.752493	0.737957	0.766355
1590	0.76592	0.750126	0.780867	0.752493	0.737957	0.766355
1591				0.752053	0.7375	0.765933
1592	0.76592	0.750126	0.780867	0.752053	0.7375	0.765933
1593	0.76592	0.750126	0.780867	0.752053	0.7375	0.765933
1594	0.76592	0.750126	0.780867	0.752053	0.7375	0.765933
1595				0.751612	0.73704	0.765509
1596				0.751612	0.73704	0.765509
1597	0.76592	0.750126	0.780867	0.751612	0.73704	0.765509
1598	0.765307	0.749478	0.780288	0.751612	0.73704	0.765509
1599	0.765307	0.749478	0.780288	0.751169	0.736579	0.765084
1600	0.764693	0.748828	0.779708	0.751169	0.736579	0.765084
1601	0.764693	0.748828	0.779708	0.750725	0.736116	0.764658
1602	0.764076	0.748176	0.779125	0.750725	0.736116	0.764658
1603	0.764076	0.748176	0.779125	0.75028	0.735654	0.764232
1604	0.764076	0.748176	0.779125
1605				0.75028	0.735654	0.764232
1606	0.763457	0.747522	0.778541	0.75028	0.735654	0.764232
1607	0.762838	0.746867	0.777956	0.749834	0.73519	0.763804
1608	0.762838	0.746867	0.777956	0.749834	0.73519	0.763804
1609	0.762217	0.746211	0.77737	0.749834	0.73519	0.763804
1610	0.762217	0.746211	0.77737	0.749834	0.73519	0.763804
1611	0.761594	0.745552	0.776781	0.749834	0.73519	0.763804
1612	0.760971	0.744894	0.776192
1613	0.760347	0.744235	0.775603
1614	0.760347	0.744235	0.775603	0.749386	0.734723	0.763374
1615				0.749386	0.734723	0.763374
1616				0.748938	0.734256	0.762944
1617	0.760347	0.744235	0.775603
1618	0.760347	0.744235	0.775603	0.748938	0.734256	0.762944
1619	0.760347	0.744235	0.775603
1620				0.748938	0.734256	0.762944
1621	0.760347	0.744235	0.775603	0.748489	0.733789	0.762513
1622				0.748489	0.733789	0.762513
1623				0.748489	0.733789	0.762513
1624	0.760347	0.744235	0.775603	0.748489	0.733789	0.762513
1625	0.760347	0.744235	0.775603	0.748489	0.733789	0.762513
1626	0.760347	0.744235	0.775603	0.748489	0.733789	0.762513
1627	0.759714	0.743564	0.775005	0.748037	0.733319	0.76208
1628	0.759714	0.743564	0.775005	0.748037	0.733319	0.76208
1629				0.747585	0.732848	0.761647
1630	0.759078	0.742892	0.774405	0.747585	0.732848	0.761647
1631	0.759078	0.742892	0.774405
1632	0.759078	0.742892	0.774405
1634	0.757803	0.741544	0.773201	0.747133	0.732377	0.761213
1635	0.757803	0.741544	0.773201	0.746681	0.731907	0.760779
1636	0.757803	0.741544	0.773201	0.746228	0.731435	0.760345
1637	0.757803	0.741544	0.773201
1638	0.757164	0.740868	0.772597	0.746228	0.731435	0.760345
1641	0.757164	0.740868	0.772597	0.746228	0.731435	0.760345
1643	0.757164	0.740868	0.772597	0.746228	0.731435	0.760345
1644	0.757164	0.740868	0.772597	0.745774	0.730963	0.75991
1645				0.744866	0.730017	0.759038
1646	0.756521	0.740188	0.771991	0.744866	0.730017	0.759038
1647	0.756521	0.740188	0.771991	0.744866	0.730017	0.759038
1648				0.744866	0.730017	0.759038
1649	0.756521	0.740188	0.771991	0.744409	0.729542	0.7586
1650				0.744409	0.729542	0.7586
1651	0.756521	0.740188	0.771991	0.743952	0.729065	0.758161
1652				0.743952	0.729065	0.758161
1654				0.743493	0.728588	0.757721
1656	0.755875	0.739505	0.771381	0.743493	0.728588	0.757721
1658	0.755875	0.739505	0.771381
1659	0.755875	0.739505	0.771381	0.743493	0.728588	0.757721
1660	0.755875	0.739505	0.771381	0.743493	0.728588	0.757721
1661	0.755875	0.739505	0.771381	0.743493	0.728588	0.757721
1662	0.755875	0.739505	0.771381
1663	0.755224	0.738817	0.770767
1664	0.755224	0.738817	0.770767	0.743493	0.728588	0.757721
1665	0.755224	0.738817	0.770767	0.743493	0.728588	0.757721
1666				0.743493	0.728588	0.757721
1667	0.754573	0.738127	0.770152	0.743031	0.728107	0.757278
1668	0.754573	0.738127	0.770152	0.742569	0.727625	0.756835
1669	0.754573	0.738127	0.770152
1670	0.753919	0.737436	0.769535	0.742569	0.727625	0.756835
1671	0.753919	0.737436	0.769535	0.742569	0.727625	0.756835
1673	0.753919	0.737436	0.769535	0.742569	0.727625	0.756835
1674	0.753919	0.737436	0.769535	0.742569	0.727625	0.756835
1675	0.753919	0.737436	0.769535
1676				0.742104	0.727142	0.75639
1677				0.742104	0.727142	0.75639
1678				0.742104	0.727142	0.75639
1679	0.753919	0.737436	0.769535	0.741638	0.726656	0.755942
1682	0.75326	0.736739	0.768914	0.741171	0.72617	0.755495
1683	0.75326	0.736739	0.768914	0.741171	0.72617	0.755495
1684	0.75326	0.736739	0.768914	0.741171	0.72617	0.755495
1685	0.75326	0.736739	0.768914	0.741171	0.72617	0.755495
1687	0.75326	0.736739	0.768914
1688	0.75326	0.736739	0.768914
1689	0.752596	0.736036	0.768287
1690	0.751931	0.735332	0.76766	0.740703	0.725682	0.755046
1691	0.751931	0.735332	0.76766
1692	0.751931	0.735332	0.76766	0.740703	0.725682	0.755046
1693	0.750595	0.733917	0.766399
1694	0.750595	0.733917	0.766399	0.739767	0.724707	0.754148
1695	0.749924	0.733208	0.765767	0.739767	0.724707	0.754148
1697				0.739767	0.724707	0.754148
1698				0.739767	0.724707	0.754148
1699				0.739767	0.724707	0.754148
1700	0.749924	0.733208	0.765767
1701	0.749252	0.732497	0.765133
1702	0.749252	0.732497	0.765133	0.739767	0.724707	0.754148
1703	0.749252	0.732497	0.765133	0.739767	0.724707	0.754148
1704	0.748579	0.731783	0.764498	0.739767	0.724707	0.754148
1705				0.739767	0.724707	0.754148
1706				0.739767	0.724707	0.754148
1707	0.748579	0.731783	0.764498	0.739767	0.724707	0.754148
1709				0.739767	0.724707	0.754148
1710	0.748579	0.731783	0.764498	0.739767	0.724707	0.754148
1711	0.748579	0.731783	0.764498	0.739767	0.724707	0.754148
1712	0.747902	0.731067	0.763859	0.739291	0.72421	0.753692
1713	0.747902	0.731067	0.763859	0.738814	0.723714	0.753235
1715				0.738814	0.723714	0.753235
1716				0.738336	0.723216	0.752778
1717	0.747902	0.731067	0.763859	0.738336	0.723216	0.752778
1718	0.747902	0.731067	0.763859
1719	0.747902	0.731067	0.763859	0.738336	0.723216	0.752778
1720	0.747221	0.730347	0.763217	0.738336	0.723216	0.752778
1721	0.747221	0.730347	0.763217	0.738336	0.723216	0.752778
1722	0.747221	0.730347	0.763217	0.738336	0.723216	0.752778
1723	0.747221	0.730347	0.763217	0.737376	0.722214	0.751857
1724	0.746536	0.729622	0.762571	0.737376	0.722214	0.751857
1725	0.746536	0.729622	0.762571	0.736894	0.721712	0.751396
1726	0.746536	0.729622	0.762571	0.736894	0.721712	0.751396
1727	0.746536	0.729622	0.762571
1728	0.745849	0.728894	0.761923	0.736894	0.721712	0.751396
1729	0.745849	0.728894	0.761923	0.736894	0.721712	0.751396
1730	0.74516	0.728165	0.761274	0.736894	0.721712	0.751396
1731	0.74447	0.727434	0.760622	0.736894	0.721712	0.751396
1732				0.736894	0.721712	0.751396
1733	0.74447	0.727434	0.760622	0.736408	0.721206	0.750931
1735	0.74447	0.727434	0.760622	0.736408	0.721206	0.750931
1736	0.74447	0.727434	0.760622
1737	0.74447	0.727434	0.760622	0.736408	0.721206	0.750931
1738	0.743774	0.726697	0.759967	0.736408	0.721206	0.750931
1739				0.73592	0.720697	0.750463
1740				0.735432	0.720187	0.749996
1741	0.743774	0.726697	0.759967
1742	0.743075	0.725958	0.759308	0.734944	0.719678	0.749528
1743	0.743075	0.725958	0.759308	0.734944	0.719678	0.749528
1744				0.734944	0.719678	0.749528
1745	0.743075	0.725958	0.759308
1746	0.743075	0.725958	0.759308	0.734944	0.719678	0.749528
1747	0.743075	0.725958	0.759308	0.734944	0.719678	0.749528
1748				0.733962	0.718655	0.748589
1749				0.733962	0.718655	0.748589
1750				0.733962	0.718655	0.748589
1751	0.743075	0.725958	0.759308	0.733962	0.718655	0.748589
1752	0.743075	0.725958	0.759308	0.733962	0.718655	0.748589
1753	0.743075	0.725958	0.759308
1754				0.733962	0.718655	0.748589
1755	0.743075	0.725958	0.759308	0.733962	0.718655	0.748589
1756	0.74166	0.724458	0.757975	0.733469	0.71814	0.748116
1757	0.740952	0.723708	0.757308
1758	0.740952	0.723708	0.757308	0.732975	0.717625	0.747643
1759	0.740952	0.723708	0.757308	0.732975	0.717625	0.747643
1762	0.740241	0.722955	0.756638	0.732479	0.717107	0.747168
1763				0.732479	0.717107	0.747168
1764	0.740241	0.722955	0.756638	0.732479	0.717107	0.747168
1765	0.739528	0.7222	0.755966	0.73198	0.716587	0.746691
1766	0.739528	0.7222	0.755966	0.731481	0.716067	0.746214
1767				0.731481	0.716067	0.746214
1768				0.731481	0.716067	0.746214
1769	0.739528	0.7222	0.755966	0.731481	0.716067	0.746214
1770				0.730981	0.715545	0.745735
1772	0.739528	0.7222	0.755966
1773	0.738812	0.721441	0.755291	0.730981	0.715545	0.745735
1774	0.738812	0.721441	0.755291
1775	0.738812	0.721441	0.755291	0.730981	0.715545	0.745735
1776				0.730981	0.715545	0.745735
1777	0.738094	0.72068	0.754614
1778	0.738094	0.72068	0.754614	0.730478	0.71502	0.745253
1779	0.738094	0.72068	0.754614	0.730478	0.71502	0.745253
1780	0.737372	0.719916	0.753934	0.730478	0.71502	0.745253
1781	0.737372	0.719916	0.753934	0.729469	0.713967	0.744288
1782	0.737372	0.719916	0.753934	0.729469	0.713967	0.744288
1784				0.728964	0.71344	0.743804
1785	0.737372	0.719916	0.753934	0.728459	0.712913	0.743321
1787	0.737372	0.719916	0.753934
1788	0.737372	0.719916	0.753934	0.728459	0.712913	0.743321
1789	0.737372	0.719916	0.753934
1790				0.727951	0.712383	0.742835
1791	0.737372	0.719916	0.753934	0.727951	0.712383	0.742835
1792				0.727443	0.711853	0.742348
1793	0.735916	0.718373	0.752562	0.727443	0.711853	0.742348
1794	0.735916	0.718373	0.752562	0.726934	0.711322	0.741861
1795				0.726934	0.711322	0.741861
1796	0.735916	0.718373	0.752562	0.726424	0.71079	0.741373
1797	0.735916	0.718373	0.752562	0.726424	0.71079	0.741373
1798	0.735916	0.718373	0.752562
1800	0.735916	0.718373	0.752562
1801				0.725913	0.710257	0.740884
1802				0.725913	0.710257	0.740884
1803	0.735182	0.717594	0.751871	0.725913	0.710257	0.740884
1804	0.735182	0.717594	0.751871	0.725913	0.710257	0.740884
1805	0.735182	0.717594	0.751871
1806				0.725913	0.710257	0.740884
1807	0.735182	0.717594	0.751871	0.725913	0.710257	0.740884
1809	0.735182	0.717594	0.751871	0.725399	0.709721	0.740392
1810				0.725399	0.709721	0.740392
1811	0.733706	0.71603	0.750481	0.725399	0.709721	0.740392
1812	0.732967	0.715248	0.749785	0.725399	0.709721	0.740392
1813	0.732229	0.714466	0.749089	0.724883	0.709182	0.739898
1814	0.730752	0.712901	0.747696	0.724883	0.709182	0.739898
1815				0.724883	0.709182	0.739898
1816	0.730012	0.712118	0.746999	0.724364	0.708641	0.739402
1817	0.729272	0.711336	0.746301	0.724364	0.708641	0.739402
1818				0.724364	0.708641	0.739402
1819				0.723844	0.708098	0.738905
1820	0.729272	0.711336	0.746301	0.723844	0.708098	0.738905
1821	0.729272	0.711336	0.746301
1822	0.729272	0.711336	0.746301
1823	0.729272	0.711336	0.746301	0.723844	0.708098	0.738905
1824	0.729272	0.711336	0.746301	0.723323	0.707553	0.738406
1825	0.728526	0.710546	0.745597	0.723323	0.707553	0.738406
1826	0.728526	0.710546	0.745597	0.723323	0.707553	0.738406

## Sheet: Figure 2C
MAKE
Cohort 1:GLP-1 RAs users
Cohort 2:GLP-1 RAs non-users
Time (Days)	Cohort 1: Survival Probability	Cohort 1: Survival Probability 95 % CI Lower	Cohort 1: Survival Probability 95 % CI Upper	Cohort 2: Survival Probability	Cohort 2: Survival Probability 95 % CI Lower	Cohort 2: Survival Probability 95 % CI Upper
90	1			1
91	0.999583	0.998709	0.999866	0.999285	0.998283	0.999702
92	0.999306	0.998332	0.999711	0.998998	0.9979	0.999522
93	0.999306	0.998332	0.999711	0.998855	0.997712	0.999427
94	0.999306	0.998332	0.999711	0.998425	0.997159	0.999128
95	0.999166	0.998146	0.999625	0.998139	0.996797	0.998919
96	0.999027	0.997961	0.999536	0.997996	0.996618	0.998812
97	0.999027	0.997961	0.999536	0.997565	0.996087	0.998486
98	0.998888	0.997778	0.999444	0.997422	0.995911	0.998375
99	0.99861	0.997417	0.999252	0.997278	0.995737	0.998263
100				0.997278	0.995737	0.998263
101	0.99847	0.997239	0.999152	0.997278	0.995737	0.998263
102	0.99847	0.997239	0.999152	0.997278	0.995737	0.998263
104	0.99847	0.997239	0.999152	0.996991	0.995388	0.998037
105	0.998191	0.996887	0.998949	0.996847	0.995215	0.997923
106	0.998191	0.996887	0.998949	0.996703	0.995042	0.997808
107	0.998191	0.996887	0.998949	0.996703	0.995042	0.997808
108	0.998191	0.996887	0.998949	0.996414	0.994698	0.997576
109	0.998191	0.996887	0.998949	0.99627	0.994527	0.997459
110	0.998191	0.996887	0.998949	0.996126	0.994356	0.997342
111	0.998051	0.996712	0.998845	0.996126	0.994356	0.997342
112	0.997631	0.996192	0.998527	0.995981	0.994185	0.997224
113	0.997631	0.996192	0.998527	0.995837	0.994015	0.997105
114	0.997491	0.996021	0.998418	0.995548	0.993675	0.996867
115	0.997351	0.99585	0.998309	0.995403	0.993506	0.996747
116	0.996649	0.995004	0.997752	0.995259	0.993337	0.996627
117	0.996649	0.995004	0.997752	0.994969	0.993	0.996386
118	0.996649	0.995004	0.997752	0.994535	0.992497	0.996021
119	0.996508	0.994837	0.997639	0.994246	0.992164	0.995776
120	0.996368	0.994669	0.997525	0.993956	0.991831	0.99553
121	0.996368	0.994669	0.997525	0.993667	0.991499	0.995283
122	0.996227	0.994503	0.997411	0.993667	0.991499	0.995283
123	0.996086	0.994336	0.997296	0.993522	0.991333	0.995159
124	0.995945	0.99417	0.99718	0.993087	0.990838	0.994786
125	0.995663	0.993839	0.996948	0.992943	0.990673	0.994662
126	0.995663	0.993839	0.996948	0.992798	0.990508	0.994536
127	0.995663	0.993839	0.996948	0.992653	0.990343	0.994411
128	0.995522	0.993673	0.996831	0.992653	0.990343	0.994411
129	0.99538	0.993508	0.996714	0.992507	0.990179	0.994285
130	0.995098	0.993179	0.996478	0.992071	0.989685	0.993907
131	0.995098	0.993179	0.996478	0.991781	0.989357	0.993654
132	0.994673	0.992687	0.996121	0.991344	0.988866	0.993273
133	0.994532	0.992523	0.996002	0.991199	0.988702	0.993145
134	0.994532	0.992523	0.996002	0.990907	0.988376	0.99289
135	0.99439	0.99236	0.995882	0.990762	0.988212	0.992762
136	0.99439	0.99236	0.995882	0.99047	0.987886	0.992506
137	0.994106	0.992033	0.995641	0.990033	0.987397	0.99212
138	0.993964	0.99187	0.99552	0.989741	0.987072	0.991862
139	0.993964	0.99187	0.99552	0.989595	0.986909	0.991732
140	0.993964	0.99187	0.99552	0.989303	0.986584	0.991473
141	0.993822	0.991707	0.995399	0.989303	0.986584	0.991473
142	0.99368	0.991544	0.995277	0.989011	0.986259	0.991214
143	0.99368	0.991544	0.995277	0.988864	0.986097	0.991083
144	0.99368	0.991544	0.995277	0.988279	0.985448	0.990562
145	0.993537	0.991381	0.995155	0.988279	0.985448	0.990562
146	0.993537	0.991381	0.995155	0.987839	0.984961	0.990169
147	0.993109	0.990892	0.994788	0.987693	0.984799	0.990038
148	0.993109	0.990892	0.994788	0.987399	0.984475	0.989775
149	0.992823	0.990567	0.994541	0.987252	0.984314	0.989644
150	0.992681	0.990405	0.994418	0.986959	0.98399	0.98938
151	0.992538	0.990243	0.994294	0.986518	0.983505	0.988984
152	0.992538	0.990243	0.994294
153	0.992251	0.989919	0.994046	0.986518	0.983505	0.988984
154	0.992251	0.989919	0.994046	0.986518	0.983505	0.988984
155	0.992251	0.989919	0.994046	0.986371	0.983343	0.988852
156	0.992108	0.989757	0.993921	0.986224	0.983181	0.988719
157	0.991965	0.989595	0.993796	0.98593	0.982858	0.988454
158	0.991821	0.989433	0.993671	0.985782	0.982696	0.988321
159	0.991678	0.989271	0.993546	0.985635	0.982535	0.988189
160	0.991678	0.989271	0.993546	0.985341	0.982212	0.987922
161	0.991534	0.98911	0.993421	0.985341	0.982212	0.987922
162	0.991534	0.98911	0.993421	0.985193	0.98205	0.987789
163	0.991534	0.98911	0.993421	0.984898	0.981727	0.987522
164				0.984751	0.981566	0.987389
165	0.991102	0.988624	0.993043	0.984455	0.981243	0.987121
166	0.991102	0.988624	0.993043	0.984308	0.981081	0.986988
167	0.991102	0.988624	0.993043	0.98416	0.98092	0.986854
168	0.991102	0.988624	0.993043	0.983865	0.980598	0.986586
169	0.990958	0.988462	0.992916	0.983569	0.980275	0.986317
170	0.990958	0.988462	0.992916	0.983274	0.979953	0.986048
171	0.990814	0.9883	0.992789	0.983126	0.979792	0.985914
172	0.990814	0.9883	0.992789	0.982682	0.979309	0.98551
173	0.990669	0.988138	0.992662	0.982387	0.978987	0.98524
174	0.990669	0.988138	0.992662	0.982239	0.978826	0.985105
175	0.990524	0.987976	0.992535	0.98209	0.978665	0.98497
176	0.99038	0.987814	0.992407	0.981942	0.978504	0.984835
177	0.990235	0.987652	0.992279	0.981646	0.978182	0.984564
178	0.989944	0.987327	0.992023	0.981201	0.9777	0.984157
179				0.980905	0.977378	0.983886
180	0.989944	0.987327	0.992023	0.980608	0.977057	0.983614
181	0.989799	0.987165	0.991895	0.980608	0.977057	0.983614
182	0.989799	0.987165	0.991895	0.980459	0.976896	0.983478
183	0.989799	0.987165	0.991895	0.980311	0.976735	0.983342
184	0.989799	0.987165	0.991895	0.980311	0.976735	0.983342
185	0.989654	0.987003	0.991766	0.980013	0.976413	0.983069
186	0.989654	0.987003	0.991766	0.979864	0.976251	0.982932
187	0.989654	0.987003	0.991766	0.979417	0.975768	0.982522
188	0.989654	0.987003	0.991766	0.979417	0.975768	0.982522
189	0.989362	0.986677	0.991507	0.979119	0.975445	0.982248
190	0.989362	0.986677	0.991507	0.97897	0.975284	0.982111
191	0.989069	0.986352	0.991248	0.97897	0.975284	0.982111
192	0.988777	0.986027	0.990988	0.97882	0.975123	0.981973
193	0.988777	0.986027	0.990988	0.978372	0.974638	0.98156
194	0.98863	0.985864	0.990858	0.978372	0.974638	0.98156
195	0.988484	0.985701	0.990727	0.978222	0.974477	0.981423
196	0.988484	0.985701	0.990727	0.977922	0.974154	0.981147
197	0.988337	0.985539	0.990597	0.977922	0.974154	0.981147
198	0.98819	0.985376	0.990466	0.977773	0.973992	0.981009
199	0.98775	0.984888	0.990072	0.977773	0.973992	0.981009
200	0.98775	0.984888	0.990072	0.977623	0.97383	0.980871
201	0.987603	0.984725	0.989941	0.977473	0.973669	0.980732
202	0.987308	0.9844	0.989677	0.977473	0.973669	0.980732
203	0.987308	0.9844	0.989677	0.977172	0.973345	0.980455
204	0.987161	0.984237	0.989545	0.976872	0.973021	0.980178
205	0.987014	0.984074	0.989413	0.97642	0.972535	0.979761
206	0.986718	0.983749	0.989148	0.97627	0.972373	0.979622
207	0.986718	0.983749	0.989148	0.976119	0.972211	0.979483
208	0.986718	0.983749	0.989148	0.975969	0.972049	0.979344
209	0.986423	0.983423	0.988883	0.975818	0.971887	0.979205
210	0.986423	0.983423	0.988883	0.975667	0.971725	0.979065
211	0.986127	0.983097	0.988616	0.975516	0.971563	0.978926
212	0.986127	0.983097	0.988616	0.975365	0.971401	0.978786
213	0.985978	0.982934	0.988483	0.975214	0.971238	0.978646
214	0.985978	0.982934	0.988483	0.975063	0.971076	0.978507
215	0.985978	0.982934	0.988483	0.974912	0.970914	0.978367
216	0.985978	0.982934	0.988483	0.974609	0.970589	0.978086
217	0.98583	0.982771	0.988349	0.974458	0.970426	0.977946
218	0.98583	0.982771	0.988349	0.974458	0.970426	0.977946
219	0.98583	0.982771	0.988349	0.973852	0.969776	0.977384
220	0.98583	0.982771	0.988349	0.973852	0.969776	0.977384
221	0.98583	0.982771	0.988349	0.973852	0.969776	0.977384
222	0.985681	0.982606	0.988215	0.973245	0.969125	0.976822
223	0.985681	0.982606	0.988215	0.973245	0.969125	0.976822
224	0.985681	0.982606	0.988215	0.972942	0.9688	0.97654
225	0.985381	0.982277	0.987945	0.972486	0.968313	0.976117
226	0.984932	0.981783	0.987539	0.972334	0.96815	0.975976
227	0.984932	0.981783	0.987539	0.971878	0.967662	0.975552
228	0.984781	0.981618	0.987404	0.971422	0.967174	0.975128
229	0.984781	0.981618	0.987404	0.971422	0.967174	0.975128
230	0.984781	0.981618	0.987404	0.971422	0.967174	0.975128
231	0.984781	0.981618	0.987404	0.97127	0.967011	0.974986
232	0.98448	0.981288	0.987131	0.971118	0.966849	0.974844
233	0.98448	0.981288	0.987131	0.970966	0.966686	0.974703
234	0.98448	0.981288	0.987131	0.970813	0.966523	0.974561
235	0.984178	0.980957	0.986858	0.970661	0.96636	0.974419
236	0.984178	0.980957	0.986858	0.970508	0.966197	0.974277
237	0.983876	0.980626	0.986585	0.970051	0.965709	0.97385
238	0.983422	0.98013	0.986173	0.969898	0.965546	0.973708
239	0.983271	0.979964	0.986036	0.969593	0.96522	0.973423
240	0.98312	0.979799	0.985899	0.96944	0.965057	0.973281
241	0.982817	0.979468	0.985623	0.969287	0.964893	0.973138
242	0.982362	0.978972	0.98521	0.969287	0.964893	0.973138
243	0.98221	0.978806	0.985072	0.969134	0.96473	0.972995
244	0.98221	0.978806	0.985072	0.96898	0.964567	0.972852
245	0.98221	0.978806	0.985072	0.968827	0.964403	0.972709
246	0.982058	0.978641	0.984933	0.968827	0.964403	0.972709
247	0.981754	0.978309	0.984656	0.96852	0.964075	0.972422
248	0.981602	0.978143	0.984517	0.968366	0.963911	0.972279
249	0.981602	0.978143	0.984517	0.968366	0.963911	0.972279
250	0.981449	0.977977	0.984378	0.968212	0.963747	0.972135
251	0.981449	0.977977	0.984378	0.967904	0.963419	0.971848
252	0.981144	0.977644	0.9841	0.967904	0.963419	0.971848
253	0.980991	0.977478	0.98396	0.967596	0.963091	0.97156
254	0.980838	0.977312	0.98382	0.967287	0.962762	0.971271
255	0.980684	0.977145	0.98368	0.966824	0.962269	0.970838
256	0.980531	0.976978	0.98354	0.96667	0.962104	0.970694
257	0.980531	0.976978	0.98354	0.96667	0.962104	0.970694
258	0.980224	0.976645	0.983259	0.966515	0.961939	0.970549
259	0.98007	0.976478	0.983119	0.966515	0.961939	0.970549
260	0.979917	0.976311	0.982978	0.96636	0.961775	0.970404
261	0.979917	0.976311	0.982978	0.965896	0.961281	0.96997
262	0.979917	0.976311	0.982978	0.965587	0.960952	0.96968
263	0.979917	0.976311	0.982978	0.965432	0.960787	0.969535
264	0.979763	0.976144	0.982837	0.965277	0.960623	0.96939
265	0.979763	0.976144	0.982837	0.964657	0.959964	0.96881
266	0.979763	0.976144	0.982837	0.964502	0.959799	0.968664
267	0.979608	0.975976	0.982696	0.964036	0.959304	0.968228
268	0.979299	0.97564	0.982413	0.964036	0.959304	0.968228
269	0.978989	0.975305	0.982129	0.963881	0.959139	0.968082
270	0.978524	0.974801	0.981703	0.963881	0.959139	0.968082
271	0.978369	0.974633	0.98156	0.963725	0.958974	0.967936
272	0.978369	0.974633	0.98156	0.963725	0.958974	0.967936
273	0.978214	0.974465	0.981418	0.963725	0.958974	0.967936
274	0.978058	0.974296	0.981275	0.963725	0.958974	0.967936
275	0.977592	0.973792	0.980846	0.963725	0.958974	0.967936
276	0.977592	0.973792	0.980846	0.963414	0.958643	0.967644
277	0.977592	0.973792	0.980846	0.963258	0.958477	0.967497
278	0.977436	0.973623	0.980703	0.962945	0.958145	0.967204
279	0.97728	0.973455	0.98056	0.962632	0.957813	0.966911
280	0.97728	0.973455	0.98056	0.962632	0.957813	0.966911
281	0.976968	0.973117	0.980273	0.962632	0.957813	0.966911
282	0.976968	0.973117	0.980273	0.962476	0.957647	0.966763
283	0.976968	0.973117	0.980273	0.962319	0.957481	0.966616
284	0.976655	0.972779	0.979985	0.962162	0.957314	0.966469
285	0.976499	0.972611	0.979841	0.962162	0.957314	0.966469
286	0.976029	0.972104	0.979408	0.961691	0.956814	0.966027
287	0.975873	0.971935	0.979264	0.961691	0.956814	0.966027
288	0.975716	0.971766	0.979119	0.961534	0.956648	0.965879
289	0.975559	0.971596	0.978975	0.961534	0.956648	0.965879
290	0.975402	0.971427	0.97883	0.961219	0.956314	0.965583
291	0.975245	0.971257	0.978685	0.960903	0.955979	0.965287
292	0.97493	0.970918	0.978394	0.960588	0.955645	0.964991
293	0.974772	0.970748	0.978249	0.960588	0.955645	0.964991
294	0.974772	0.970748	0.978249	0.960588	0.955645	0.964991
295	0.974772	0.970748	0.978249	0.960588	0.955645	0.964991
296	0.974772	0.970748	0.978249	0.960114	0.955142	0.964545
297	0.974772	0.970748	0.978249	0.959639	0.954639	0.964098
298	0.974614	0.970578	0.978103	0.959323	0.954304	0.9638
299	0.974456	0.970407	0.977956	0.959323	0.954304	0.9638
300	0.974297	0.970237	0.97781	0.959164	0.954136	0.963651
301	0.974297	0.970237	0.97781	0.959006	0.953969	0.963502
302	0.974139	0.970066	0.977664	0.959006	0.953969	0.963502
303	0.97398	0.969895	0.977517
304	0.973821	0.969724	0.97737	0.958847	0.953801	0.963353
305	0.973662	0.969553	0.977223	0.958689	0.953633	0.963204
306	0.973503	0.969381	0.977076	0.958689	0.953633	0.963204
307	0.973503	0.969381	0.977076	0.958689	0.953633	0.963204
308	0.973343	0.96921	0.976928	0.95853	0.953464	0.963054
309	0.973184	0.969038	0.976781	0.957893	0.952791	0.962455
310	0.973184	0.969038	0.976781	0.957574	0.952454	0.962155
311	0.973024	0.968866	0.976633	0.957574	0.952454	0.962155
312	0.973024	0.968866	0.976633	0.957415	0.952285	0.962005
313	0.973024	0.968866	0.976633	0.957256	0.952116	0.961854
314	0.973024	0.968866	0.976633	0.957096	0.951947	0.961704
315	0.972863	0.968694	0.976484	0.957096	0.951947	0.961704
316	0.972542	0.968348	0.976187	0.957096	0.951947	0.961704
317	0.972382	0.968176	0.976038	0.957096	0.951947	0.961704
318	0.972221	0.968003	0.97589	0.957096	0.951947	0.961704
319	0.97206	0.96783	0.97574	0.956776	0.951609	0.961402
320	0.97206	0.96783	0.97574	0.956615	0.951439	0.961251
321	0.971576	0.96731	0.975292	0.956295	0.9511	0.960949
322	0.971415	0.967137	0.975143	0.956134	0.95093	0.960798
323	0.971254	0.966964	0.974993	0.955813	0.950591	0.960495
324	0.971254	0.966964	0.974993	0.955652	0.950421	0.960343
325	0.971092	0.96679	0.974843	0.95517	0.949911	0.959889
326	0.971092	0.96679	0.974843	0.954688	0.949402	0.959433
327	0.971092	0.96679	0.974843	0.954527	0.949232	0.959282
328	0.97093	0.966617	0.974693	0.954205	0.948892	0.958978
329	0.97093	0.966617	0.974693	0.954205	0.948892	0.958978
330	0.970768	0.966442	0.974543	0.954044	0.948721	0.958826
331	0.970768	0.966442	0.974543	0.95356	0.948211	0.958369
332	0.970443	0.966094	0.974241	0.95356	0.948211	0.958369
333	0.970443	0.966094	0.974241	0.953076	0.9477	0.957912
334	0.97028	0.965919	0.97409	0.952753	0.947359	0.957606
335	0.97028	0.965919	0.97409	0.952753	0.947359	0.957606
336	0.969954	0.965569	0.973788	0.952591	0.947188	0.957454
337	0.969954	0.965569	0.973788	0.952591	0.947188	0.957454
338	0.969627	0.965219	0.973484	0.952429	0.947017	0.957301
339	0.969463	0.965044	0.973332	0.951781	0.946334	0.956689
340	0.969136	0.964693	0.973029	0.951457	0.945992	0.956382
341	0.969136	0.964693	0.973029	0.951295	0.945821	0.956228
342	0.969136	0.964693	0.973029	0.95097	0.945478	0.955921
343	0.969136	0.964693	0.973029	0.95097	0.945478	0.955921
344	0.969136	0.964693	0.973029	0.95097	0.945478	0.955921
345	0.968808	0.964342	0.972724	0.950807	0.945307	0.955768
346	0.968644	0.964166	0.972571	0.950645	0.945135	0.955614
347	0.96848	0.96399	0.972418	0.950482	0.944964	0.95546
348	0.96848	0.96399	0.972418	0.950319	0.944792	0.955306
349	0.96848	0.96399	0.972418	0.950156	0.94462	0.955152
350	0.968151	0.963637	0.972112	0.949993	0.944449	0.954997
351	0.968151	0.963637	0.972112	0.949993	0.944449	0.954997
352	0.968151	0.963637	0.972112	0.94983	0.944277	0.954843
353	0.968151	0.963637	0.972112	0.949666	0.944104	0.954688
354	0.968151	0.963637	0.972112	0.94934	0.94376	0.954379
355	0.967985	0.96346	0.971958	0.949176	0.943588	0.954224
356	0.967985	0.96346	0.971958	0.948849	0.943243	0.953915
357	0.967323	0.962751	0.971342	0.948849	0.943243	0.953915
358	0.967323	0.962751	0.971342	0.948522	0.942899	0.953605
359	0.967323	0.962751	0.971342	0.948358	0.942726	0.95345
360	0.966992	0.962397	0.971034	0.948194	0.942554	0.953295
361	0.966826	0.962219	0.970879	0.947866	0.942209	0.952984
362	0.966826	0.962219	0.970879	0.947866	0.942209	0.952984
363	0.966826	0.962219	0.970879	0.947538	0.941863	0.952673
364	0.966327	0.961685	0.970415	0.94721	0.941518	0.952362
365	0.965994	0.96133	0.970104	0.94721	0.941518	0.952362
366	0.96566	0.960973	0.969793	0.947046	0.941345	0.952207
367	0.96566	0.960973	0.969793	0.947046	0.941345	0.952207
368	0.96566	0.960973	0.969793	0.946881	0.941172	0.952051
369	0.965326	0.960616	0.969482	0.946881	0.941172	0.952051
370	0.965159	0.960437	0.969326	0.946716	0.940998	0.951895
371	0.965159	0.960437	0.969326	0.946716	0.940998	0.951895
372	0.964991	0.960258	0.969169	0.946386	0.940651	0.951582
373	0.964991	0.960258	0.969169	0.946386	0.940651	0.951582
374	0.964823	0.960079	0.969013	0.946221	0.940477	0.951425
375	0.964655	0.959899	0.968856	0.946221	0.940477	0.951425
376	0.964487	0.959719	0.968699
377	0.964487	0.959719	0.968699	0.946221	0.940477	0.951425
378	0.964318	0.95954	0.968542	0.946221	0.940477	0.951425
379	0.96415	0.95936	0.968385	0.946056	0.940303	0.951269
380	0.96415	0.95936	0.968385	0.945725	0.939955	0.950955
381	0.963812	0.959	0.96807	0.945227	0.939432	0.950483
382	0.963812	0.959	0.96807	0.945227	0.939432	0.950483
383	0.963643	0.958819	0.967912	0.945227	0.939432	0.950483
384	0.963306	0.958459	0.967596	0.945062	0.939257	0.950326
385	0.963136	0.958279	0.967438	0.94473	0.938908	0.950011
386	0.963136	0.958279	0.967438	0.944564	0.938734	0.949854
387	0.962967	0.958098	0.96728	0.944397	0.938559	0.949696
388	0.962967	0.958098	0.96728	0.944231	0.938384	0.949538
389	0.962797	0.957916	0.967121	0.943565	0.937684	0.948906
390	0.962627	0.957735	0.966962	0.943565	0.937684	0.948906
391	0.962627	0.957735	0.966962	0.943565	0.937684	0.948906
392	0.962286	0.957372	0.966644	0.943398	0.937509	0.948748
393	0.962286	0.957372	0.966644	0.943398	0.937509	0.948748
394	0.962116	0.95719	0.966485	0.943231	0.937333	0.94859
395	0.961945	0.957008	0.966326	0.943231	0.937333	0.94859
396	0.961945	0.957008	0.966326	0.943064	0.937158	0.948431
397	0.961945	0.957008	0.966326	0.942897	0.936982	0.948273
398	0.961604	0.956644	0.966006	0.942396	0.936456	0.947797
399	0.961433	0.956462	0.965846	0.942396	0.936456	0.947797
400	0.96109	0.956097	0.965526	0.942396	0.936456	0.947797
401	0.96109	0.956097	0.965526	0.942229	0.93628	0.947638
402	0.960918	0.955914	0.965365	0.942229	0.93628	0.947638
403	0.960918	0.955914	0.965365	0.942229	0.93628	0.947638
404	0.960918	0.955914	0.965365	0.941894	0.935927	0.94732
405	0.960747	0.955731	0.965204	0.941726	0.935751	0.947161
406	0.960747	0.955731	0.965204	0.94139	0.935399	0.946842
407	0.960747	0.955731	0.965204	0.941222	0.935222	0.946682
408	0.960747	0.955731	0.965204	0.941222	0.935222	0.946682
409	0.960747	0.955731	0.965204	0.941054	0.935046	0.946523
410	0.960229	0.955179	0.96472	0.940718	0.934692	0.946203
411	0.960229	0.955179	0.96472	0.940549	0.934516	0.946043
412	0.95971	0.954627	0.964234	0.940549	0.934516	0.946043
413	0.95971	0.954627	0.964234	0.940381	0.934339	0.945883
414	0.95971	0.954627	0.964234	0.940213	0.934162	0.945723
415	0.959363	0.954258	0.963909	0.939538	0.933454	0.945082
416	0.959363	0.954258	0.963909	0.939369	0.933277	0.944922
417	0.959189	0.954073	0.963747	0.939369	0.933277	0.944922
418	0.959189	0.954073	0.963747	0.9392	0.9331	0.944761
419				0.938863	0.932745	0.94444
420	0.959189	0.954073	0.963747	0.938863	0.932745	0.94444
421	0.958667	0.953517	0.963258	0.938693	0.932568	0.944279
422	0.958493	0.953331	0.963094	0.938355	0.932213	0.943958
423	0.958493	0.953331	0.963094	0.938186	0.932035	0.943797
424	0.958493	0.953331	0.963094
425	0.958493	0.953331	0.963094	0.938186	0.932035	0.943797
426	0.957968	0.952773	0.962603	0.938016	0.931857	0.943635
427	0.957793	0.952587	0.962439	0.937847	0.931679	0.943474
428	0.957618	0.952401	0.962275	0.937847	0.931679	0.943474
429	0.957618	0.952401	0.962275	0.937506	0.931323	0.943151
430	0.957442	0.952214	0.96211	0.937336	0.931144	0.942989
431	0.957267	0.952027	0.961946	0.937166	0.930965	0.942827
432	0.957267	0.952027	0.961946	0.936654	0.930429	0.94234
433	0.957267	0.952027	0.961946	0.936142	0.929892	0.941853
434	0.957267	0.952027	0.961946	0.936142	0.929892	0.941853
435	0.95709	0.95184	0.96178	0.936142	0.929892	0.941853
436	0.956737	0.951464	0.961449	0.936142	0.929892	0.941853
437	0.956737	0.951464	0.961449	0.935628	0.929353	0.941364
438	0.95656	0.951276	0.961283	0.935457	0.929173	0.941201
439	0.956383	0.951088	0.961117	0.935457	0.929173	0.941201
440	0.956383	0.951088	0.961117	0.935285	0.928993	0.941037
441	0.956383	0.951088	0.961117
442	0.956383	0.951088	0.961117	0.935113	0.928813	0.940874
443	0.956205	0.950899	0.96095	0.934942	0.928633	0.94071
444	0.956205	0.950899	0.96095	0.934598	0.928273	0.940383
445	0.956205	0.950899	0.96095	0.934254	0.927912	0.940056
446	0.956205	0.950899	0.96095	0.934254	0.927912	0.940056
447	0.956205	0.950899	0.96095	0.934254	0.927912	0.940056
448	0.955848	0.950519	0.960616	0.933737	0.927371	0.939564
449	0.955848	0.950519	0.960616	0.933565	0.92719	0.9394
450	0.955848	0.950519	0.960616	0.933565	0.92719	0.9394
451	0.955669	0.950329	0.960448	0.933392	0.92701	0.939235
452	0.95549	0.950138	0.96028	0.933392	0.92701	0.939235
453	0.954953	0.949567	0.959776	0.933392	0.92701	0.939235
454	0.954774	0.949377	0.959608	0.933219	0.926828	0.939071
455	0.954774	0.949377	0.959608	0.933047	0.926647	0.938906
456	0.954774	0.949377	0.959608	0.932701	0.926285	0.938577
457	0.954774	0.949377	0.959608	0.932528	0.926104	0.938412
458	0.954774	0.949377	0.959608	0.931662	0.925198	0.937587
459	0.954594	0.949186	0.959439	0.931489	0.925016	0.937422
460	0.954414	0.948994	0.95927	0.931489	0.925016	0.937422
461	0.954053	0.948611	0.958931	0.931316	0.924835	0.937257
462	0.953873	0.94842	0.958762	0.931142	0.924653	0.937092
463	0.953692	0.948228	0.958593	0.930795	0.92429	0.936761
464	0.953512	0.948036	0.958423	0.930795	0.92429	0.936761
465	0.953512	0.948036	0.958423	0.930448	0.923926	0.936429
466	0.95333	0.947843	0.958253	0.930274	0.923744	0.936264
467	0.952967	0.947458	0.957912	0.930274	0.923744	0.936264
468	0.952785	0.947265	0.957741	0.930099	0.923561	0.936098
469	0.952603	0.947072	0.95757	0.929751	0.923197	0.935765
470	0.952603	0.947072	0.95757	0.929751	0.923197	0.935765
471	0.952421	0.946879	0.957399	0.929576	0.923014	0.935599
472	0.952421	0.946879	0.957399	0.929576	0.923014	0.935599
473	0.952239	0.946685	0.957228	0.929053	0.922466	0.9351
474	0.952056	0.946491	0.957056	0.929053	0.922466	0.9351
475	0.952056	0.946491	0.957056	0.929053	0.922466	0.9351
476	0.952056	0.946491	0.957056	0.928878	0.922283	0.934933
477	0.952056	0.946491	0.957056	0.928878	0.922283	0.934933
478				0.928703	0.922101	0.934766
479	0.951873	0.946297	0.956884	0.928353	0.921734	0.934432
480	0.95169	0.946102	0.956712	0.928178	0.921551	0.934265
481	0.95169	0.946102	0.956712	0.928003	0.921368	0.934098
482	0.95169	0.946102	0.956712	0.927828	0.921184	0.933931
483	0.95169	0.946102	0.956712	0.927301	0.920634	0.933429
484	0.951506	0.945907	0.956539	0.927125	0.92045	0.933261
485	0.951506	0.945907	0.956539	0.927125	0.92045	0.933261
486	0.951506	0.945907	0.956539	0.926949	0.920266	0.933093
487	0.951506	0.945907	0.956539	0.926773	0.920082	0.932925
488	0.951506	0.945907	0.956539	0.926773	0.920082	0.932925
489	0.951321	0.94571	0.956365	0.926597	0.919898	0.932757
490	0.951136	0.945514	0.956191	0.926597	0.919898	0.932757
491	0.950766	0.945121	0.955843	0.926421	0.919713	0.932589
492	0.95058	0.944924	0.955669	0.926244	0.919528	0.93242
493	0.950395	0.944728	0.955495	0.926067	0.919344	0.932251
494	0.95021	0.944531	0.955321	0.925713	0.918973	0.931913
495	0.95021	0.944531	0.955321	0.925536	0.918788	0.931744
496	0.95021	0.944531	0.955321	0.925359	0.918603	0.931575
497	0.950024	0.944334	0.955146	0.925359	0.918603	0.931575
498	0.949838	0.944137	0.954971	0.925004	0.918232	0.931237
499	0.949465	0.943741	0.954621	0.925004	0.918232	0.931237
500	0.949092	0.943346	0.95427
501	0.948905	0.943148	0.954094	0.924826	0.918046	0.931067
502	0.948719	0.94295	0.953919	0.924826	0.918046	0.931067
503	0.948532	0.942751	0.953743	0.92447	0.917674	0.930727
504	0.948158	0.942355	0.953391	0.924292	0.917488	0.930557
505	0.947971	0.942157	0.953215	0.924292	0.917488	0.930557
506	0.947784	0.941959	0.953039	0.924292	0.917488	0.930557
507	0.947784	0.941959	0.953039	0.924292	0.917488	0.930557
508	0.947784	0.941959	0.953039	0.924114	0.917301	0.930386
509	0.947596	0.941759	0.952862	0.923935	0.917114	0.930216
510	0.947596	0.941759	0.952862	0.923577	0.91674	0.929874
511	0.947596	0.941759	0.952862	0.923398	0.916553	0.929704
512	0.947219	0.94136	0.952507	0.923219	0.916366	0.929533
513	0.947219	0.94136	0.952507	0.92304	0.916179	0.929362
514	0.946841	0.94096	0.952152	0.92304	0.916179	0.929362
515	0.946652	0.94076	0.951974	0.922861	0.915992	0.929191
516	0.946652	0.94076	0.951974	0.922682	0.915805	0.92902
517	0.946463	0.940559	0.951795	0.922682	0.915805	0.92902
518	0.946274	0.940359	0.951617	0.922503	0.915618	0.928848
519	0.946274	0.940359	0.951617	0.922503	0.915618	0.928848
520	0.945894	0.939956	0.95126	0.922503	0.915618	0.928848
521	0.945704	0.939755	0.951081	0.922503	0.915618	0.928848
522	0.945704	0.939755	0.951081	0.921963	0.915054	0.928333
523	0.945704	0.939755	0.951081	0.921783	0.914866	0.928161
524	0.945323	0.939352	0.950722	0.921603	0.914678	0.927989
525	0.945323	0.939352	0.950722	0.921603	0.914678	0.927989
526	0.945323	0.939352	0.950722	0.921243	0.914301	0.927645
527	0.945323	0.939352	0.950722	0.921243	0.914301	0.927645
528	0.945132	0.93915	0.950542	0.921063	0.914113	0.927473
529	0.944941	0.938947	0.950362	0.920701	0.913735	0.927128
530	0.944941	0.938947	0.950362
531	0.944941	0.938947	0.950362	0.920521	0.913547	0.926955
532	0.94475	0.938745	0.950181	0.920521	0.913547	0.926955
533	0.94475	0.938745	0.950181	0.919977	0.912979	0.926435
534	0.94475	0.938745	0.950181	0.919796	0.912789	0.926262
535	0.944558	0.938541	0.950001	0.919796	0.912789	0.926262
536	0.944558	0.938541	0.950001	0.919433	0.91241	0.925915
537	0.944173	0.938134	0.949638	0.919433	0.91241	0.925915
538	0.944173	0.938134	0.949638	0.919251	0.91222	0.925741
539	0.943981	0.937931	0.949457
540	0.943981	0.937931	0.949457	0.919251	0.91222	0.925741
541	0.943981	0.937931	0.949457	0.919251	0.91222	0.925741
542	0.943981	0.937931	0.949457	0.919251	0.91222	0.925741
543	0.943788	0.937726	0.949275	0.919069	0.91203	0.925567
544	0.943595	0.937522	0.949093	0.919069	0.91203	0.925567
545	0.943595	0.937522	0.949093	0.919069	0.91203	0.925567
546	0.943595	0.937522	0.949093	0.918886	0.91184	0.925393
547	0.943401	0.937317	0.948911	0.918704	0.911649	0.925219
548	0.943401	0.937317	0.948911	0.918521	0.911458	0.925044
549	0.943013	0.936906	0.948545	0.918521	0.911458	0.925044
550	0.943013	0.936906	0.948545	0.918338	0.911267	0.924869
551	0.943013	0.936906	0.948545	0.918155	0.911076	0.924694
552	0.943013	0.936906	0.948545	0.918155	0.911076	0.924694
553	0.942818	0.9367	0.948361	0.918155	0.911076	0.924694
554	0.942233	0.936081	0.94781	0.917788	0.910693	0.924344
555	0.942233	0.936081	0.94781	0.917605	0.910501	0.924168
556	0.942233	0.936081	0.94781	0.917605	0.910501	0.924168
557	0.941843	0.935668	0.947442	0.917421	0.910309	0.923992
558	0.941647	0.935461	0.947258	0.917237	0.910117	0.923816
559	0.941452	0.935254	0.947073	0.917237	0.910117	0.923816
560	0.941452	0.935254	0.947073	0.917237	0.910117	0.923816
561	0.941452	0.935254	0.947073	0.917052	0.909924	0.92364
562	0.941452	0.935254	0.947073	0.917052	0.909924	0.92364
563	0.941452	0.935254	0.947073	0.917052	0.909924	0.92364
564	0.941255	0.935046	0.946888	0.916868	0.909731	0.923464
565	0.940862	0.93463	0.946517	0.916868	0.909731	0.923464
566	0.940665	0.934422	0.946331	0.916498	0.909345	0.92311
567	0.940468	0.934214	0.946146	0.916313	0.909152	0.922933
568	0.940271	0.934005	0.94596	0.916128	0.908959	0.922756
569	0.940271	0.934005	0.94596	0.915386	0.908185	0.922047
570	0.940271	0.934005	0.94596	0.915386	0.908185	0.922047
571	0.940271	0.934005	0.94596	0.915386	0.908185	0.922047
572	0.940271	0.934005	0.94596	0.915386	0.908185	0.922047
573	0.939876	0.933587	0.945587	0.915015	0.907797	0.921692
574	0.939678	0.933378	0.9454	0.915015	0.907797	0.921692
575	0.93948	0.933169	0.945213	0.914643	0.907409	0.921337
576	0.939282	0.932959	0.945026	0.914086	0.906828	0.920804
577	0.939282	0.932959	0.945026	0.913714	0.90644	0.920448
578	0.939084	0.93275	0.944839	0.913342	0.906052	0.920092
579	0.938885	0.932539	0.944652	0.913342	0.906052	0.920092
580	0.938885	0.932539	0.944652	0.913156	0.905857	0.919914
581	0.938885	0.932539	0.944652	0.912784	0.905469	0.919558
582	0.938486	0.932118	0.944275	0.912784	0.905469	0.919558
583	0.938486	0.932118	0.944275	0.912784	0.905469	0.919558
584	0.938486	0.932118	0.944275	0.912597	0.905274	0.919379
585	0.938486	0.932118	0.944275	0.91241	0.90508	0.919201
586	0.938486	0.932118	0.944275	0.912037	0.90469	0.918843
587	0.938486	0.932118	0.944275	0.912037	0.90469	0.918843
588	0.938486	0.932118	0.944275	0.911849	0.904495	0.918664
589	0.938486	0.932118	0.944275	0.911849	0.904495	0.918664
590	0.938285	0.931905	0.944085	0.911849	0.904495	0.918664
591	0.937479	0.931053	0.943325	0.911849	0.904495	0.918664
592	0.937277	0.93084	0.943134	0.911849	0.904495	0.918664
593	0.936269	0.929774	0.942182	0.911849	0.904495	0.918664
594	0.936269	0.929774	0.942182	0.911662	0.904299	0.918484
595	0.936269	0.929774	0.942182	0.911662	0.904299	0.918484
596	0.936066	0.92956	0.941991	0.911662	0.904299	0.918484
597	0.936066	0.92956	0.941991	0.911662	0.904299	0.918484
598	0.935864	0.929346	0.941799	0.911662	0.904299	0.918484
599	0.935864	0.929346	0.941799
600	0.935864	0.929346	0.941799	0.911662	0.904299	0.918484
601	0.935661	0.929132	0.941608	0.911473	0.904102	0.918303
602	0.935661	0.929132	0.941608
603	0.935458	0.928917	0.941416	0.911284	0.903905	0.918123
604	0.935458	0.928917	0.941416	0.911284	0.903905	0.918123
605	0.935458	0.928917	0.941416	0.911095	0.903708	0.917942
606	0.935458	0.928917	0.941416	0.910906	0.903511	0.917761
607	0.93505	0.928487	0.941031	0.910906	0.903511	0.917761
608	0.934846	0.928271	0.940838	0.910528	0.903116	0.917399
609	0.934846	0.928271	0.940838	0.910528	0.903116	0.917399
610	0.934438	0.92784	0.940452	0.910338	0.902918	0.917218
611	0.934438	0.92784	0.940452	0.90977	0.902325	0.916674
612	0.934438	0.92784	0.940452	0.90958	0.902127	0.916492
613	0.934233	0.927623	0.940259	0.90958	0.902127	0.916492
614	0.934233	0.927623	0.940259	0.90958	0.902127	0.916492
615				0.90958	0.902127	0.916492
616	0.934028	0.927407	0.940065	0.90901	0.901532	0.915946
617	0.934028	0.927407	0.940065	0.908819	0.901334	0.915764
618	0.933822	0.927189	0.93987	0.908819	0.901334	0.915764
619	0.933822	0.927189	0.93987	0.908819	0.901334	0.915764
620	0.933822	0.927189	0.93987	0.908819	0.901334	0.915764
621	0.933616	0.926972	0.939676	0.908819	0.901334	0.915764
622	0.933616	0.926972	0.939676	0.908628	0.901134	0.915581
623	0.933616	0.926972	0.939676	0.908628	0.901134	0.915581
624	0.93341	0.926754	0.939481	0.908628	0.901134	0.915581
625	0.93341	0.926754	0.939481	0.908628	0.901134	0.915581
626	0.933203	0.926535	0.939285	0.908245	0.900734	0.915214
627	0.932789	0.926098	0.938894	0.908053	0.900534	0.91503
628	0.932582	0.92588	0.938698	0.907861	0.900334	0.914846
629	0.932374	0.925661	0.938502	0.907861	0.900334	0.914846
630	0.932167	0.925442	0.938306	0.907861	0.900334	0.914846
631	0.932167	0.925442	0.938306	0.907476	0.899933	0.914478
632	0.931959	0.925222	0.93811	0.907284	0.899732	0.914294
633	0.931335	0.924564	0.93752	0.907091	0.899532	0.91411
634	0.931127	0.924344	0.937323	0.907091	0.899532	0.91411
635	0.930919	0.924124	0.937126	0.907091	0.899532	0.91411
636	0.93071	0.923904	0.936929	0.907091	0.899532	0.91411
637	0.930502	0.923684	0.936731	0.907091	0.899532	0.91411
638	0.930293	0.923465	0.936534	0.906705	0.899129	0.91374
639	0.930293	0.923465	0.936534	0.906705	0.899129	0.91374
640	0.930293	0.923465	0.936534	0.906705	0.899129	0.91374
641	0.930084	0.923244	0.936336	0.906511	0.898927	0.913554
642	0.930084	0.923244	0.936336	0.906511	0.898927	0.913554
643	0.929875	0.923023	0.936138	0.906511	0.898927	0.913554
644	0.929875	0.923023	0.936138	0.906317	0.898724	0.913369
645	0.929666	0.922802	0.93594	0.906123	0.898521	0.913182
646	0.929456	0.922581	0.935742	0.905733	0.898115	0.91281
647	0.929035	0.922137	0.935343	0.905538	0.897912	0.912623
648	0.928824	0.921915	0.935144	0.905343	0.897709	0.912436
649	0.928824	0.921915	0.935144	0.905343	0.897709	0.912436
650	0.928613	0.921693	0.934944	0.905343	0.897709	0.912436
651	0.928613	0.921693	0.934944	0.905343	0.897709	0.912436
652	0.928613	0.921693	0.934944	0.905343	0.897709	0.912436
653	0.928613	0.921693	0.934944	0.905343	0.897709	0.912436
654	0.928402	0.921469	0.934744	0.904952	0.8973	0.912061
655	0.928402	0.921469	0.934744	0.904952	0.8973	0.912061
656	0.92819	0.921246	0.934543	0.904559	0.896891	0.911686
657	0.92819	0.921246	0.934543	0.904363	0.896686	0.911498
658	0.927978	0.921022	0.934343	0.903971	0.896277	0.911122
659	0.927978	0.921022	0.934343	0.903578	0.895867	0.910746
660	0.927978	0.921022	0.934343	0.903578	0.895867	0.910746
661	0.927765	0.920797	0.934141	0.903184	0.895456	0.910369
662	0.927765	0.920797	0.934141	0.90279	0.895046	0.909991
663	0.927338	0.920348	0.933738	0.902593	0.89484	0.909803
664	0.927338	0.920348	0.933738	0.902593	0.89484	0.909803
665	0.927338	0.920348	0.933738	0.902593	0.89484	0.909803
666	0.927338	0.920348	0.933738	0.902198	0.894429	0.909424
667	0.927338	0.920348	0.933738	0.901802	0.894016	0.909046
668	0.927338	0.920348	0.933738	0.901605	0.89381	0.908856
669	0.927338	0.920348	0.933738
670	0.927338	0.920348	0.933738	0.901407	0.893604	0.908667
671	0.927338	0.920348	0.933738	0.901209	0.893398	0.908477
672	0.926909	0.919895	0.933332	0.901011	0.893191	0.908287
673	0.926909	0.919895	0.933332	0.900812	0.892985	0.908097
674	0.926909	0.919895	0.933332	0.900812	0.892985	0.908097
675	0.926909	0.919895	0.933332	0.900415	0.892571	0.907717
676	0.926909	0.919895	0.933332	0.900415	0.892571	0.907717
677	0.926478	0.91944	0.932923	0.900415	0.892571	0.907717
678	0.926478	0.91944	0.932923	0.900217	0.892364	0.907527
679	0.926478	0.91944	0.932923	0.900018	0.892157	0.907336
680	0.926262	0.919212	0.932719	0.899819	0.891949	0.907145
681	0.926262	0.919212	0.932719	0.89962	0.891742	0.906955
682	0.926262	0.919212	0.932719	0.89962	0.891742	0.906955
683	0.926262	0.919212	0.932719	0.89942	0.891534	0.906764
684	0.926262	0.919212	0.932719	0.899221	0.891327	0.906573
685	0.926262	0.919212	0.932719	0.899221	0.891327	0.906573
686	0.926045	0.918983	0.932514
687	0.926045	0.918983	0.932514	0.898822	0.890911	0.90619
688	0.926045	0.918983	0.932514	0.898822	0.890911	0.90619
689	0.925827	0.918754	0.932308	0.898822	0.890911	0.90619
690	0.925827	0.918754	0.932308	0.898622	0.890703	0.905999
691	0.925827	0.918754	0.932308	0.898422	0.890495	0.905807
692	0.925827	0.918754	0.932308
693	0.925827	0.918754	0.932308	0.897823	0.88987	0.905232
694	0.925608	0.918523	0.932101	0.897622	0.889661	0.90504
695	0.925608	0.918523	0.932101	0.897422	0.889453	0.904848
696	0.925389	0.918291	0.931893	0.897422	0.889453	0.904848
697	0.925389	0.918291	0.931893
698	0.925389	0.918291	0.931893	0.897021	0.889035	0.904464
699	0.925389	0.918291	0.931893	0.897021	0.889035	0.904464
700	0.925169	0.918059	0.931685	0.896821	0.888826	0.904272
701	0.925169	0.918059	0.931685	0.89662	0.888617	0.904079
702	0.925169	0.918059	0.931685	0.89662	0.888617	0.904079
703	0.925169	0.918059	0.931685	0.89662	0.888617	0.904079
704	0.925169	0.918059	0.931685	0.896419	0.888408	0.903886
705	0.925169	0.918059	0.931685
706	0.925169	0.918059	0.931685	0.896419	0.888408	0.903886
707	0.925169	0.918059	0.931685	0.896419	0.888408	0.903886
708	0.924947	0.917825	0.931475	0.896016	0.887988	0.9035
709	0.924947	0.917825	0.931475	0.896016	0.887988	0.9035
710	0.924947	0.917825	0.931475	0.895814	0.887778	0.903307
711	0.924724	0.917589	0.931265	0.895613	0.887568	0.903113
712	0.924724	0.917589	0.931265	0.895411	0.887358	0.90292
713	0.924054	0.916882	0.930631	0.895007	0.886938	0.902533
714	0.924054	0.916882	0.930631	0.894805	0.886728	0.902339
715	0.924054	0.916882	0.930631	0.894603	0.886517	0.902145
716	0.923606	0.916409	0.930207	0.894401	0.886307	0.901951
717	0.923382	0.916172	0.929995	0.894401	0.886307	0.901951
718	0.923382	0.916172	0.929995	0.894198	0.886096	0.901757
719	0.923157	0.915935	0.929783	0.894198	0.886096	0.901757
720	0.923157	0.915935	0.929783	0.894198	0.886096	0.901757
721	0.923157	0.915935	0.929783	0.894198	0.886096	0.901757
722	0.923157	0.915935	0.929783	0.894198	0.886096	0.901757
723	0.923157	0.915935	0.929783	0.893792	0.885673	0.901367
724	0.922931	0.915697	0.929569	0.893792	0.885673	0.901367
725	0.922931	0.915697	0.929569	0.893386	0.88525	0.900977
726	0.922931	0.915697	0.929569	0.893386	0.88525	0.900977
727	0.922931	0.915697	0.929569
728	0.922931	0.915697	0.929569	0.893386	0.88525	0.900977
729	0.922705	0.915457	0.929355	0.893386	0.88525	0.900977
730	0.922478	0.915218	0.92914	0.893386	0.88525	0.900977
731	0.922478	0.915218	0.92914	0.893386	0.88525	0.900977
732	0.922478	0.915218	0.92914	0.893386	0.88525	0.900977
733	0.922478	0.915218	0.92914	0.893181	0.885037	0.900781
734	0.922478	0.915218	0.92914	0.892976	0.884824	0.900585
735	0.922478	0.915218	0.92914	0.892361	0.884183	0.899995
736	0.92225	0.914977	0.928925	0.892156	0.88397	0.899798
737	0.92225	0.914977	0.928925	0.892156	0.88397	0.899798
738	0.92225	0.914977	0.928925	0.892156	0.88397	0.899798
739	0.921793	0.914495	0.928493	0.89154	0.883328	0.899207
740	0.921565	0.914253	0.928277	0.891128	0.882899	0.898812
741	0.921565	0.914253	0.928277	0.890922	0.882685	0.898615
742	0.921336	0.914012	0.928061	0.890922	0.882685	0.898615
743	0.921107	0.91377	0.927844	0.890922	0.882685	0.898615
744	0.921107	0.91377	0.927844	0.890922	0.882685	0.898615
745	0.921107	0.91377	0.927844	0.890715	0.88247	0.898416
746	0.920877	0.913528	0.927627	0.890715	0.88247	0.898416
747	0.920877	0.913528	0.927627	0.890509	0.882254	0.898218
748	0.920877	0.913528	0.927627	0.889887	0.881608	0.897622
749	0.920648	0.913285	0.92741	0.889887	0.881608	0.897622
750	0.920418	0.913043	0.927192	0.889887	0.881608	0.897622
751	0.920418	0.913043	0.927192	0.889887	0.881608	0.897622
752	0.920418	0.913043	0.927192	0.889887	0.881608	0.897622
753	0.920187	0.912799	0.926974	0.88968	0.881392	0.897423
754	0.920187	0.912799	0.926974	0.88968	0.881392	0.897423
755	0.920187	0.912799	0.926974	0.889471	0.881175	0.897223
756	0.919956	0.912555	0.926756	0.889055	0.880742	0.896824
757	0.919956	0.912555	0.926756	0.889055	0.880742	0.896824
758	0.919492	0.912066	0.926317	0.889055	0.880742	0.896824
759	0.919492	0.912066	0.926317	0.888847	0.880525	0.896624
760	0.919492	0.912066	0.926317	0.888847	0.880525	0.896624
761	0.919492	0.912066	0.926317	0.888638	0.880307	0.896423
762	0.919492	0.912066	0.926317	0.888429	0.88009	0.896223
763	0.919259	0.91182	0.926097	0.887803	0.879439	0.895622
764	0.919259	0.91182	0.926097	0.887594	0.879221	0.895422
765	0.919259	0.91182	0.926097	0.887594	0.879221	0.895422
766	0.919259	0.91182	0.926097	0.887385	0.879004	0.895221
767	0.919025	0.911572	0.925875	0.887385	0.879004	0.895221
768	0.919025	0.911572	0.925875	0.886966	0.878568	0.894819
769	0.919025	0.911572	0.925875	0.886757	0.87835	0.894618
770	0.918554	0.911076	0.92543	0.886757	0.87835	0.894618
771	0.918554	0.911076	0.92543
772	0.918319	0.910827	0.925208	0.886757	0.87835	0.894618
773	0.918083	0.910578	0.924985	0.886757	0.87835	0.894618
774	0.917847	0.910329	0.924762	0.886757	0.87835	0.894618
775	0.917847	0.910329	0.924762	0.886757	0.87835	0.894618
776	0.917847	0.910329	0.924762	0.886547	0.878132	0.894417
777	0.917375	0.90983	0.924315	0.886547	0.878132	0.894417
778	0.917375	0.90983	0.924315
779	0.917375	0.90983	0.924315	0.886547	0.878132	0.894417
780	0.917138	0.90958	0.924091	0.886547	0.878132	0.894417
781	0.917138	0.90958	0.924091	0.886547	0.878132	0.894417
782	0.9169	0.909329	0.923866	0.886336	0.877912	0.894214
783	0.9169	0.909329	0.923866	0.885914	0.877473	0.893809
784	0.9169	0.909329	0.923866	0.885703	0.877253	0.893607
785	0.9169	0.909329	0.923866	0.885703	0.877253	0.893607
786	0.9169	0.909329	0.923866	0.885703	0.877253	0.893607
787	0.9169	0.909329	0.923866	0.885492	0.877034	0.893404
788	0.9169	0.909329	0.923866	0.885492	0.877034	0.893404
789	0.916661	0.909076	0.92364	0.885068	0.876593	0.892998
790	0.916661	0.909076	0.92364	0.885068	0.876593	0.892998
791	0.916661	0.909076	0.92364	0.884645	0.876152	0.892591
792	0.916661	0.909076	0.92364	0.884221	0.875711	0.892184
793	0.916661	0.909076	0.92364	0.884221	0.875711	0.892184
794	0.916661	0.909076	0.92364	0.884008	0.87549	0.89198
795	0.916661	0.909076	0.92364	0.884008	0.87549	0.89198
796	0.916661	0.909076	0.92364	0.883795	0.875268	0.891776
797	0.916661	0.909076	0.92364	0.883795	0.875268	0.891776
798	0.916419	0.908821	0.923411	0.883795	0.875268	0.891776
799	0.916178	0.908566	0.923183	0.883795	0.875268	0.891776
800	0.916178	0.908566	0.923183	0.883582	0.875047	0.891571
801	0.916178	0.908566	0.923183	0.883582	0.875047	0.891571
802	0.915935	0.90831	0.922954	0.883582	0.875047	0.891571
803	0.915935	0.90831	0.922954	0.883582	0.875047	0.891571
804	0.915935	0.90831	0.922954	0.883154	0.874602	0.891161
805	0.915935	0.90831	0.922954	0.883154	0.874602	0.891161
806	0.915692	0.908053	0.922724	0.882941	0.874379	0.890955
807	0.915692	0.908053	0.922724	0.882941	0.874379	0.890955
808	0.915692	0.908053	0.922724	0.882726	0.874156	0.89075
809				0.882726	0.874156	0.89075
810	0.915692	0.908053	0.922724	0.882726	0.874156	0.89075
811	0.915692	0.908053	0.922724	0.882297	0.873709	0.890337
812	0.915692	0.908053	0.922724	0.882297	0.873709	0.890337
813	0.915447	0.907794	0.922492	0.882297	0.873709	0.890337
814	0.915447	0.907794	0.922492	0.882297	0.873709	0.890337
815	0.915447	0.907794	0.922492	0.881865	0.873261	0.889923
816	0.915201	0.907534	0.92226	0.88165	0.873036	0.889716
817	0.915201	0.907534	0.92226	0.88165	0.873036	0.889716
818	0.914955	0.907274	0.922028	0.88165	0.873036	0.889716
819	0.914955	0.907274	0.922028	0.881433	0.872811	0.889509
820	0.914955	0.907274	0.922028	0.881433	0.872811	0.889509
821	0.914955	0.907274	0.922028	0.881	0.87236	0.889093
822	0.914955	0.907274	0.922028	0.880783	0.872134	0.888884
823	0.914708	0.907013	0.921794	0.880349	0.871682	0.888467
824	0.914708	0.907013	0.921794	0.880349	0.871682	0.888467
825	0.91446	0.906751	0.92156	0.880131	0.871456	0.888259
826	0.91446	0.906751	0.92156	0.880131	0.871456	0.888259
827	0.913964	0.906226	0.921091	0.879914	0.87123	0.88805
828	0.913964	0.906226	0.921091	0.879696	0.871004	0.887841
829	0.913964	0.906226	0.921091	0.879043	0.870324	0.887214
830	0.913964	0.906226	0.921091	0.878825	0.870097	0.887004
831	0.913964	0.906226	0.921091	0.878607	0.869871	0.886795
832	0.913964	0.906226	0.921091	0.878389	0.869644	0.886585
834	0.913714	0.905962	0.920856	0.878389	0.869644	0.886585
835	0.913714	0.905962	0.920856	0.878389	0.869644	0.886585
836	0.913714	0.905962	0.920856	0.878389	0.869644	0.886585
837	0.913714	0.905962	0.920856	0.87817	0.869416	0.886376
838	0.912963	0.905168	0.920146	0.877951	0.869189	0.886165
839	0.912713	0.904904	0.91991	0.877732	0.868961	0.885955
840	0.912713	0.904904	0.91991	0.877732	0.868961	0.885955
841	0.912713	0.904904	0.91991	0.877513	0.868733	0.885745
842	0.912462	0.904638	0.919673	0.877513	0.868733	0.885745
843	0.91196	0.904107	0.919198	0.877513	0.868733	0.885745
844	0.91196	0.904107	0.919198	0.877293	0.868505	0.885534
845	0.91196	0.904107	0.919198
846	0.91196	0.904107	0.919198	0.877074	0.868276	0.885323
847	0.91196	0.904107	0.919198	0.877074	0.868276	0.885323
848	0.911707	0.90384	0.918959	0.876854	0.868048	0.885112
849	0.911707	0.90384	0.918959	0.876854	0.868048	0.885112
850	0.911707	0.90384	0.918959	0.876854	0.868048	0.885112
851	0.911454	0.903573	0.91872	0.876634	0.867819	0.8849
852	0.9112	0.903305	0.91848	0.876413	0.867589	0.884689
853	0.9112	0.903305	0.91848	0.876193	0.86736	0.884477
854	0.910946	0.903036	0.91824	0.876193	0.86736	0.884477
855	0.910946	0.903036	0.91824	0.876193	0.86736	0.884477
856	0.910946	0.903036	0.91824	0.876193	0.86736	0.884477
857	0.910691	0.902767	0.917999	0.876193	0.86736	0.884477
858	0.910691	0.902767	0.917999	0.87575	0.8669	0.884052
859	0.910435	0.902497	0.917758
860	0.91018	0.902226	0.917516	0.87575	0.8669	0.884052
861	0.909924	0.901956	0.917275	0.875529	0.86667	0.883839
862	0.909924	0.901956	0.917275	0.875307	0.866439	0.883627
863	0.909924	0.901956	0.917275	0.875307	0.866439	0.883627
864	0.909668	0.901686	0.917033
865	0.909668	0.901686	0.917033
866	0.909412	0.901415	0.91679	0.875085	0.866209	0.883414
867	0.908642	0.900602	0.916063	0.874863	0.865978	0.8832
868	0.908385	0.900331	0.91582	0.874641	0.865747	0.882987
869	0.908385	0.900331	0.91582	0.874419	0.865516	0.882773
870	0.908385	0.900331	0.91582	0.874419	0.865516	0.882773
871	0.908128	0.900059	0.915576	0.874419	0.865516	0.882773
872	0.908128	0.900059	0.915576	0.873973	0.865052	0.882345
873	0.907869	0.899786	0.915332	0.873973	0.865052	0.882345
874	0.907869	0.899786	0.915332	0.873973	0.865052	0.882345
875	0.907353	0.89924	0.914843	0.87375	0.86482	0.882131
876	0.907353	0.89924	0.914843	0.873526	0.864588	0.881916
877	0.907093	0.898966	0.914598	0.873526	0.864588	0.881916
878	0.907093	0.898966	0.914598	0.873079	0.864122	0.881486
879	0.907093	0.898966	0.914598	0.872631	0.863657	0.881056
880	0.907093	0.898966	0.914598	0.872631	0.863657	0.881056
881	0.907093	0.898966	0.914598	0.872631	0.863657	0.881056
882	0.906833	0.898691	0.914352	0.872631	0.863657	0.881056
883	0.906573	0.898416	0.914106	0.872631	0.863657	0.881056
884	0.906312	0.898141	0.913859	0.872631	0.863657	0.881056
885	0.906051	0.897866	0.913613	0.872406	0.863423	0.88084
886	0.906051	0.897866	0.913613	0.872406	0.863423	0.88084
887	0.906051	0.897866	0.913613	0.872181	0.863189	0.880624
888	0.905528	0.897314	0.913118	0.871956	0.862955	0.880408
889	0.905267	0.897037	0.912871	0.871956	0.862955	0.880408
890	0.905267	0.897037	0.912871	0.871505	0.862486	0.879974
891	0.905005	0.896761	0.912623	0.871279	0.862251	0.879757
892	0.905005	0.896761	0.912623	0.870827	0.861781	0.879323
893	0.905005	0.896761	0.912623	0.870601	0.861546	0.879106
894	0.905005	0.896761	0.912623
895	0.905005	0.896761	0.912623	0.870601	0.861546	0.879106
896	0.904742	0.896483	0.912374	0.870148	0.861075	0.878671
897	0.904742	0.896483	0.912374	0.869922	0.86084	0.878453
898	0.904742	0.896483	0.912374	0.869922	0.86084	0.878453
899	0.904478	0.896205	0.912124	0.869695	0.860604	0.878235
900	0.904214	0.895926	0.911875	0.869695	0.860604	0.878235
901	0.90395	0.895647	0.911625	0.869695	0.860604	0.878235
902	0.90395	0.895647	0.911625
903	0.90395	0.895647	0.911625	0.869467	0.860367	0.878016
904	0.90395	0.895647	0.911625	0.869467	0.860367	0.878016
905	0.903685	0.895368	0.911374	0.869239	0.86013	0.877797
906	0.903685	0.895368	0.911374	0.869011	0.859893	0.877578
907	0.903685	0.895368	0.911374
908	0.903685	0.895368	0.911374	0.868782	0.859656	0.877359
909	0.903685	0.895368	0.911374	0.868782	0.859656	0.877359
910	0.903685	0.895368	0.911374	0.868554	0.859418	0.877139
911	0.903685	0.895368	0.911374	0.868554	0.859418	0.877139
912	0.903685	0.895368	0.911374	0.868554	0.859418	0.877139
913	0.903151	0.894804	0.910869	0.868096	0.858942	0.876699
914	0.903151	0.894804	0.910869	0.867637	0.858465	0.876259
915				0.867408	0.858227	0.876038
916	0.903151	0.894804	0.910869	0.866949	0.85775	0.875597
917	0.902615	0.894238	0.910363	0.866949	0.85775	0.875597
918	0.902615	0.894238	0.910363
919	0.902615	0.894238	0.910363	0.866719	0.857511	0.875376
920	0.902347	0.893954	0.910108
921	0.902347	0.893954	0.910108	0.866488	0.857271	0.875155
922	0.902347	0.893954	0.910108	0.866258	0.857031	0.874933
923	0.902077	0.89367	0.909854	0.866027	0.856792	0.874711
924	0.902077	0.89367	0.909854	0.866027	0.856792	0.874711
925	0.902077	0.89367	0.909854	0.866027	0.856792	0.874711
926	0.901807	0.893385	0.909598	0.865796	0.856552	0.874489
927	0.901807	0.893385	0.909598	0.865796	0.856552	0.874489
928	0.901536	0.893098	0.909342	0.865565	0.856311	0.874267
929	0.901536	0.893098	0.909342	0.865333	0.856071	0.874045
930	0.901536	0.893098	0.909342	0.865333	0.856071	0.874045
931	0.901536	0.893098	0.909342	0.865333	0.856071	0.874045
932	0.901536	0.893098	0.909342	0.86487	0.855589	0.873599
933	0.901264	0.892811	0.909085	0.86487	0.855589	0.873599
934	0.901264	0.892811	0.909085	0.864638	0.855348	0.873376
935	0.901264	0.892811	0.909085	0.864406	0.855107	0.873153
936	0.901264	0.892811	0.909085	0.864406	0.855107	0.873153
937	0.901264	0.892811	0.909085	0.864173	0.854865	0.872929
938	0.901264	0.892811	0.909085	0.86394	0.854623	0.872706
939	0.900991	0.892523	0.908826	0.86394	0.854623	0.872706
940	0.900991	0.892523	0.908826	0.863708	0.854381	0.872482
941	0.900444	0.891945	0.908309	0.863708	0.854381	0.872482
942				0.863708	0.854381	0.872482
943	0.900444	0.891945	0.908309	0.863708	0.854381	0.872482
944				0.863708	0.854381	0.872482
945	0.899896	0.891366	0.907791	0.863241	0.853896	0.872033
946	0.899896	0.891366	0.907791	0.863241	0.853896	0.872033
947	0.899896	0.891366	0.907791	0.863007	0.853654	0.871809
948	0.899896	0.891366	0.907791	0.86254	0.853168	0.871359
950	0.899896	0.891366	0.907791	0.861838	0.852438	0.870684
951	0.899896	0.891366	0.907791	0.861603	0.852195	0.870459
952	0.899896	0.891366	0.907791	0.861603	0.852195	0.870459
953	0.899896	0.891366	0.907791	0.861603	0.852195	0.870459
954	0.899896	0.891366	0.907791	0.861603	0.852195	0.870459
955	0.89962	0.891074	0.90753	0.861603	0.852195	0.870459
956	0.899343	0.890782	0.907269	0.861603	0.852195	0.870459
957	0.899343	0.890782	0.907269	0.861603	0.852195	0.870459
958	0.899343	0.890782	0.907269	0.861368	0.85195	0.870233
959	0.899343	0.890782	0.907269
960	0.899066	0.89049	0.907006	0.861132	0.851706	0.870007
961	0.899066	0.89049	0.907006	0.861132	0.851706	0.870007
962	0.899066	0.89049	0.907006	0.860896	0.85146	0.86978
963	0.899066	0.89049	0.907006	0.86066	0.851215	0.869552
964	0.899066	0.89049	0.907006	0.86066	0.851215	0.869552
965				0.86066	0.851215	0.869552
966	0.899066	0.89049	0.907006	0.860423	0.850969	0.869325
967	0.898787	0.890195	0.906743	0.860186	0.850722	0.869097
968	0.898508	0.8899	0.906479	0.860186	0.850722	0.869097
969	0.898508	0.8899	0.906479
970	0.898508	0.8899	0.906479	0.860186	0.850722	0.869097
971				0.859711	0.850229	0.86864
972	0.898508	0.8899	0.906479	0.859474	0.849982	0.868412
973	0.897668	0.889013	0.905685	0.859474	0.849982	0.868412
974	0.897668	0.889013	0.905685	0.859474	0.849982	0.868412
975	0.897668	0.889013	0.905685	0.859235	0.849734	0.868183
976	0.897668	0.889013	0.905685	0.859235	0.849734	0.868183
977	0.897668	0.889013	0.905685	0.858996	0.849486	0.867953
978	0.897668	0.889013	0.905685	0.858996	0.849486	0.867953
979	0.897668	0.889013	0.905685	0.858757	0.849238	0.867724
980	0.897668	0.889013	0.905685	0.858518	0.848989	0.867494
981	0.897668	0.889013	0.905685	0.858279	0.84874	0.867263
982	0.897668	0.889013	0.905685	0.858279	0.84874	0.867263
983	0.897668	0.889013	0.905685	0.858279	0.84874	0.867263
984	0.897668	0.889013	0.905685	0.858039	0.848491	0.867033
985	0.897386	0.888715	0.905418	0.858039	0.848491	0.867033
986	0.897103	0.888416	0.905151
987	0.897103	0.888416	0.905151	0.857799	0.848242	0.866802
988	0.896538	0.887819	0.904616	0.857799	0.848242	0.866802
989	0.896538	0.887819	0.904616	0.857799	0.848242	0.866802
990	0.896538	0.887819	0.904616
991	0.896538	0.887819	0.904616	0.857799	0.848242	0.866802
992	0.896538	0.887819	0.904616	0.857799	0.848242	0.866802
993	0.896538	0.887819	0.904616	0.857799	0.848242	0.866802
994	0.895685	0.886918	0.90381	0.857799	0.848242	0.866802
995	0.895685	0.886918	0.90381	0.857557	0.847991	0.86657
996	0.895685	0.886918	0.90381	0.857073	0.847488	0.866105
997	0.895685	0.886918	0.90381	0.857073	0.847488	0.866105
998				0.856831	0.847236	0.865872
999	0.8954	0.886617	0.903541	0.856831	0.847236	0.865872
1000	0.8954	0.886617	0.903541	0.856831	0.847236	0.865872
1001	0.8954	0.886617	0.903541	0.856589	0.846984	0.865639
1002	0.895115	0.886315	0.903271	0.856346	0.846732	0.865406
1003	0.894829	0.886013	0.903	0.855617	0.845974	0.864705
1004	0.894829	0.886013	0.903	0.855617	0.845974	0.864705
1005	0.894829	0.886013	0.903
1006	0.894829	0.886013	0.903	0.855617	0.845974	0.864705
1007	0.894542	0.88571	0.902729	0.855617	0.845974	0.864705
1008	0.894255	0.885407	0.902458	0.855617	0.845974	0.864705
1009	0.893968	0.885104	0.902186	0.855617	0.845974	0.864705
1010				0.855617	0.845974	0.864705
1011	0.893968	0.885104	0.902186	0.855373	0.845721	0.864471
1012	0.89368	0.8848	0.901914	0.855373	0.845721	0.864471
1013	0.89368	0.8848	0.901914	0.855373	0.845721	0.864471
1014	0.89368	0.8848	0.901914	0.855129	0.845467	0.864236
1015	0.89368	0.8848	0.901914	0.855129	0.845467	0.864236
1016	0.89368	0.8848	0.901914	0.854884	0.845212	0.864001
1017	0.89368	0.8848	0.901914	0.854639	0.844958	0.863765
1018	0.89368	0.8848	0.901914	0.854639	0.844958	0.863765
1020	0.89368	0.8848	0.901914	0.853903	0.844193	0.863058
1021	0.893102	0.884189	0.901367	0.853903	0.844193	0.863058
1022	0.893102	0.884189	0.901367
1023	0.893102	0.884189	0.901367	0.853657	0.843938	0.862822
1024	0.892811	0.883883	0.901093
1025	0.892811	0.883883	0.901093	0.853411	0.843682	0.862585
1026	0.892521	0.883576	0.900818	0.853411	0.843682	0.862585
1027	0.89223	0.883269	0.900543	0.853411	0.843682	0.862585
1028	0.891939	0.882961	0.900267	0.853165	0.843427	0.862349
1029	0.891647	0.882653	0.899991	0.853165	0.843427	0.862349
1030	0.891355	0.882345	0.899715	0.852919	0.84317	0.862112
1031	0.891062	0.882036	0.899438	0.852425	0.842658	0.861637
1032	0.890769	0.881726	0.899161	0.852179	0.842401	0.8614
1033	0.890769	0.881726	0.899161
1034	0.890769	0.881726	0.899161	0.851932	0.842145	0.861163
1035	0.890769	0.881726	0.899161	0.851438	0.841632	0.860688
1036	0.890475	0.881416	0.898883	0.851438	0.841632	0.860688
1037	0.890475	0.881416	0.898883	0.85119	0.841375	0.86045
1038	0.890181	0.881105	0.898605	0.85119	0.841375	0.86045
1039	0.890181	0.881105	0.898605	0.85119	0.841375	0.86045
1040	0.889887	0.880794	0.898326
1041	0.889887	0.880794	0.898326	0.85119	0.841375	0.86045
1042	0.889887	0.880794	0.898326	0.85119	0.841375	0.86045
1043				0.850942	0.841117	0.860211
1044	0.889887	0.880794	0.898326	0.850942	0.841117	0.860211
1045	0.889591	0.880482	0.898046	0.850942	0.841117	0.860211
1046	0.889591	0.880482	0.898046	0.850693	0.840858	0.859972
1047	0.889294	0.880169	0.897766	0.850693	0.840858	0.859972
1048				0.849944	0.84008	0.859252
1049	0.889294	0.880169	0.897766	0.849944	0.84008	0.859252
1050	0.888998	0.879856	0.897485	0.849694	0.83982	0.859012
1051	0.888701	0.879542	0.897204	0.849194	0.839301	0.858531
1052	0.888701	0.879542	0.897204	0.849194	0.839301	0.858531
1053	0.888403	0.879228	0.896922	0.849194	0.839301	0.858531
1054	0.888403	0.879228	0.896922	0.848943	0.83904	0.858289
1055	0.888403	0.879228	0.896922	0.848692	0.838779	0.858048
1056	0.888403	0.879228	0.896922	0.84844	0.838517	0.857806
1057	0.888403	0.879228	0.896922
1058	0.888103	0.878912	0.896639	0.84844	0.838517	0.857806
1059	0.888103	0.878912	0.896639	0.84844	0.838517	0.857806
1060	0.888103	0.878912	0.896639	0.84844	0.838517	0.857806
1061	0.888103	0.878912	0.896639	0.84844	0.838517	0.857806
1062	0.888103	0.878912	0.896639	0.848188	0.838255	0.857563
1063	0.887502	0.878277	0.89607	0.848188	0.838255	0.857563
1064	0.887201	0.877959	0.895786	0.848188	0.838255	0.857563
1065	0.8869	0.877641	0.895501	0.847935	0.837993	0.85732
1066	0.8869	0.877641	0.895501	0.847682	0.83773	0.857077
1067	0.8869	0.877641	0.895501	0.847429	0.837466	0.856834
1068	0.886598	0.877323	0.895215	0.846921	0.836939	0.856346
1069	0.886598	0.877323	0.895215	0.846667	0.836676	0.856102
1070	0.886296	0.877004	0.894929	0.846667	0.836676	0.856102
1071	0.886296	0.877004	0.894929	0.846667	0.836676	0.856102
1072	0.885388	0.876045	0.89407	0.846667	0.836676	0.856102
1073				0.846413	0.836411	0.855857
1074	0.885085	0.875726	0.893783	0.846413	0.836411	0.855857
1075	0.884782	0.875406	0.893497	0.846158	0.836146	0.855612
1076	0.884782	0.875406	0.893497	0.846158	0.836146	0.855612
1077	0.884782	0.875406	0.893497	0.846158	0.836146	0.855612
1079	0.884782	0.875406	0.893497	0.846158	0.836146	0.855612
1080	0.884782	0.875406	0.893497	0.846158	0.836146	0.855612
1081	0.884478	0.875085	0.893209	0.845902	0.83588	0.855366
1082	0.884478	0.875085	0.893209	0.845646	0.835614	0.85512
1083	0.884478	0.875085	0.893209	0.845646	0.835614	0.85512
1084	0.884478	0.875085	0.893209	0.84539	0.835348	0.854874
1085	0.883868	0.874441	0.892631	0.84539	0.835348	0.854874
1086	0.883868	0.874441	0.892631	0.845134	0.835082	0.854627
1087	0.883868	0.874441	0.892631	0.844877	0.834815	0.854381
1088	0.883562	0.874119	0.892342	0.844877	0.834815	0.854381
1089	0.883562	0.874119	0.892342	0.844877	0.834815	0.854381
1090	0.883562	0.874119	0.892342	0.84462	0.834548	0.854134
1091				0.844363	0.834281	0.853887
1092	0.883562	0.874119	0.892342	0.843848	0.833747	0.853392
1093	0.883256	0.873796	0.892052	0.843848	0.833747	0.853392
1095	0.882949	0.873472	0.891761	0.843848	0.833747	0.853392
1096	0.882949	0.873472	0.891761	0.843848	0.833747	0.853392
1098	0.882641	0.873147	0.89147	0.843848	0.833747	0.853392
1099	0.882641	0.873147	0.89147	0.843848	0.833747	0.853392
1100	0.882641	0.873147	0.89147	0.843848	0.833747	0.853392
1101	0.882641	0.873147	0.89147	0.843331	0.833209	0.852895
1102	0.882641	0.873147	0.89147	0.843072	0.83294	0.852646
1103	0.882333	0.872822	0.891178	0.843072	0.83294	0.852646
1104	0.882333	0.872822	0.891178	0.843072	0.83294	0.852646
1105				0.842813	0.832671	0.852397
1106	0.882333	0.872822	0.891178	0.842554	0.832401	0.852147
1107	0.882024	0.872496	0.890885	0.842554	0.832401	0.852147
1108	0.881715	0.872169	0.890593	0.841774	0.831592	0.851398
1109	0.881715	0.872169	0.890593	0.841774	0.831592	0.851398
1110	0.881715	0.872169	0.890593	0.841514	0.831322	0.851148
1111	0.881715	0.872169	0.890593	0.841514	0.831322	0.851148
1112	0.881715	0.872169	0.890593	0.841254	0.831051	0.850897
1113	0.881715	0.872169	0.890593	0.841254	0.831051	0.850897
1114	0.881715	0.872169	0.890593	0.841254	0.831051	0.850897
1115	0.881715	0.872169	0.890593	0.841254	0.831051	0.850897
1116	0.881403	0.87184	0.890298	0.840993	0.83078	0.850646
1117				0.840993	0.83078	0.850646
1118	0.881403	0.87184	0.890298
1119	0.881091	0.871511	0.890002	0.840731	0.830508	0.850395
1120	0.880779	0.871182	0.889707	0.840208	0.829965	0.849892
1121	0.880153	0.870522	0.889115	0.840208	0.829965	0.849892
1122	0.880153	0.870522	0.889115	0.839946	0.829692	0.84964
1123	0.880153	0.870522	0.889115	0.839684	0.82942	0.849388
1124	0.880153	0.870522	0.889115	0.839684	0.82942	0.849388
1125	0.880153	0.870522	0.889115	0.839684	0.82942	0.849388
1126	0.880153	0.870522	0.889115	0.839684	0.82942	0.849388
1127	0.879839	0.87019	0.888817	0.839684	0.82942	0.849388
1128	0.879524	0.869857	0.888519	0.839684	0.82942	0.849388
1129	0.879524	0.869857	0.888519	0.839684	0.82942	0.849388
1130	0.879524	0.869857	0.888519	0.838894	0.828599	0.848628
1131	0.879208	0.869524	0.88822	0.838894	0.828599	0.848628
1132	0.878891	0.86919	0.88792	0.83863	0.828325	0.848374
1133	0.878891	0.86919	0.88792
1134	0.878575	0.868856	0.887621	0.83863	0.828325	0.848374
1135	0.878575	0.868856	0.887621	0.838365	0.82805	0.84812
1136	0.878575	0.868856	0.887621	0.838101	0.827776	0.847866
1138	0.878575	0.868856	0.887621	0.838101	0.827776	0.847866
1139	0.878575	0.868856	0.887621
1140	0.878257	0.868521	0.88732	0.837836	0.827501	0.847611
1141	0.877939	0.868185	0.887019	0.837571	0.827225	0.847356
1142	0.877939	0.868185	0.887019	0.837571	0.827225	0.847356
1143	0.87762	0.867849	0.886717	0.837041	0.826674	0.846846
1144	0.87762	0.867849	0.886717	0.836775	0.826399	0.846591
1145	0.87762	0.867849	0.886717	0.836775	0.826399	0.846591
1146	0.87762	0.867849	0.886717	0.836509	0.826122	0.846335
1147	0.87762	0.867849	0.886717	0.836509	0.826122	0.846335
1148	0.87762	0.867849	0.886717	0.836243	0.825846	0.846079
1149	0.87762	0.867849	0.886717	0.835977	0.825569	0.845823
1150	0.876978	0.867171	0.886109	0.835711	0.825293	0.845567
1151	0.876657	0.866833	0.885806	0.835711	0.825293	0.845567
1152				0.835711	0.825293	0.845567
1153	0.876657	0.866833	0.885806	0.835711	0.825293	0.845567
1154	0.876657	0.866833	0.885806	0.835711	0.825293	0.845567
1155	0.876336	0.866493	0.885501	0.835711	0.825293	0.845567
1156	0.876014	0.866154	0.885197	0.835711	0.825293	0.845567
1157	0.875049	0.865136	0.884283	0.835443	0.825014	0.845309
1158	0.875049	0.865136	0.884283	0.835443	0.825014	0.845309
1159	0.875049	0.865136	0.884283	0.835443	0.825014	0.845309
1160	0.875049	0.865136	0.884283	0.835443	0.825014	0.845309
1161	0.875049	0.865136	0.884283	0.835174	0.824736	0.845051
1162	0.875049	0.865136	0.884283	0.835174	0.824736	0.845051
1163	0.875049	0.865136	0.884283	0.834906	0.824456	0.844793
1164	0.874726	0.864795	0.883977	0.834906	0.824456	0.844793
1165	0.874402	0.864454	0.88367	0.834906	0.824456	0.844793
1166	0.874402	0.864454	0.88367	0.834636	0.824177	0.844534
1167				0.834636	0.824177	0.844534
1168				0.834636	0.824177	0.844534
1169	0.874078	0.864112	0.883363	0.834366	0.823896	0.844274
1170	0.873753	0.86377	0.883056	0.834096	0.823616	0.844014
1171	0.873753	0.86377	0.883056	0.833826	0.823334	0.843754
1172	0.873753	0.86377	0.883056	0.833555	0.823053	0.843494
1173	0.873428	0.863427	0.882748	0.833555	0.823053	0.843494
1174	0.873428	0.863427	0.882748	0.833284	0.822772	0.843233
1175	0.873428	0.863427	0.882748	0.833284	0.822772	0.843233
1176	0.873102	0.863083	0.882439	0.833013	0.82249	0.842973
1177				0.833013	0.82249	0.842973
1178	0.873102	0.863083	0.882439	0.833013	0.82249	0.842973
1179				0.832741	0.822208	0.842711
1180	0.873102	0.863083	0.882439
1181	0.872776	0.862739	0.88213	0.832741	0.822208	0.842711
1182	0.872448	0.862394	0.88182	0.832469	0.821925	0.84245
1183	0.872448	0.862394	0.88182	0.832469	0.821925	0.84245
1184	0.872448	0.862394	0.88182	0.831923	0.821358	0.841925
1185	0.872121	0.862048	0.881509	0.831378	0.820791	0.8414
1186	0.872121	0.862048	0.881509	0.831378	0.820791	0.8414
1187	0.872121	0.862048	0.881509	0.831378	0.820791	0.8414
1188	0.872121	0.862048	0.881509	0.831378	0.820791	0.8414
1189	0.871463	0.861354	0.880886	0.831378	0.820791	0.8414
1190	0.871133	0.861007	0.880574	0.831104	0.820507	0.841137
1191	0.870474	0.860312	0.879949	0.831104	0.820507	0.841137
1192	0.870474	0.860312	0.879949	0.83083	0.820222	0.840874
1193	0.870144	0.859963	0.879636	0.83083	0.820222	0.840874
1194				0.83083	0.820222	0.840874
1195	0.869813	0.859615	0.879323	0.83083	0.820222	0.840874
1196	0.869813	0.859615	0.879323	0.83083	0.820222	0.840874
1197	0.869481	0.859265	0.879009	0.830555	0.819937	0.840609
1198	0.868818	0.858566	0.87838	0.82973	0.81908	0.839816
1199	0.868818	0.858566	0.87838	0.829454	0.818794	0.839551
1200	0.868486	0.858216	0.878065	0.829179	0.818507	0.839286
1201	0.868153	0.857866	0.87775
1202	0.867821	0.857516	0.877435	0.829179	0.818507	0.839286
1203				0.829179	0.818507	0.839286
1204	0.867821	0.857516	0.877435	0.828903	0.818221	0.839021
1205	0.867821	0.857516	0.877435	0.828903	0.818221	0.839021
1206	0.867821	0.857516	0.877435	0.828903	0.818221	0.839021
1207	0.867821	0.857516	0.877435	0.828903	0.818221	0.839021
1208	0.867487	0.857164	0.877119	0.828626	0.817933	0.838754
1209	0.867487	0.857164	0.877119	0.828626	0.817933	0.838754
1210	0.867487	0.857164	0.877119	0.828626	0.817933	0.838754
1211	0.867487	0.857164	0.877119	0.828626	0.817933	0.838754
1212	0.867487	0.857164	0.877119	0.828626	0.817933	0.838754
1213	0.867487	0.857164	0.877119	0.828626	0.817933	0.838754
1214	0.867487	0.857164	0.877119	0.82807	0.817355	0.83822
1215	0.867151	0.85681	0.8768	0.82807	0.817355	0.83822
1216	0.866814	0.856455	0.876481	0.827791	0.817066	0.837952
1217	0.866814	0.856455	0.876481	0.827513	0.816776	0.837684
1218	0.866814	0.856455	0.876481	0.827513	0.816776	0.837684
1219	0.866814	0.856455	0.876481	0.827513	0.816776	0.837684
1220	0.866814	0.856455	0.876481	0.827513	0.816776	0.837684
1221	0.866476	0.856099	0.876161	0.827513	0.816776	0.837684
1222	0.866476	0.856099	0.876161	0.827513	0.816776	0.837684
1223	0.866476	0.856099	0.876161	0.827513	0.816776	0.837684
1224	0.866476	0.856099	0.876161
1225	0.866476	0.856099	0.876161	0.827513	0.816776	0.837684
1226	0.866136	0.85574	0.875838	0.827232	0.816485	0.837414
1227	0.866136	0.85574	0.875838	0.827232	0.816485	0.837414
1228	0.866136	0.85574	0.875838	0.827232	0.816485	0.837414
1229	0.866136	0.85574	0.875838	0.827232	0.816485	0.837414
1230	0.866136	0.85574	0.875838
1231	0.866136	0.85574	0.875838	0.827232	0.816485	0.837414
1232	0.865794	0.85538	0.875515	0.827232	0.816485	0.837414
1233	0.865794	0.85538	0.875515	0.826951	0.816193	0.837144
1234	0.865794	0.85538	0.875515	0.826951	0.816193	0.837144
1235	0.865452	0.855019	0.87519	0.826951	0.816193	0.837144
1236	0.865109	0.854657	0.874866	0.826951	0.816193	0.837144
1237	0.865109	0.854657	0.874866
1238	0.865109	0.854657	0.874866	0.82667	0.815901	0.836873
1239				0.82667	0.815901	0.836873
1240	0.864422	0.853932	0.874214	0.826388	0.815608	0.836602
1241	0.864422	0.853932	0.874214
1242	0.864077	0.853569	0.873888	0.826388	0.815608	0.836602
1243	0.864077	0.853569	0.873888	0.826388	0.815608	0.836602
1244	0.864077	0.853569	0.873888	0.826388	0.815608	0.836602
1245	0.863732	0.853205	0.873561	0.826388	0.815608	0.836602
1246	0.863732	0.853205	0.873561
1247	0.863732	0.853205	0.873561	0.826388	0.815608	0.836602
1248	0.863732	0.853205	0.873561	0.826388	0.815608	0.836602
1249	0.863732	0.853205	0.873561	0.826388	0.815608	0.836602
1250	0.863732	0.853205	0.873561	0.826388	0.815608	0.836602
1251	0.863732	0.853205	0.873561	0.826388	0.815608	0.836602
1252	0.863732	0.853205	0.873561	0.825818	0.815016	0.836055
1253	0.863732	0.853205	0.873561
1254	0.863383	0.852837	0.87323	0.825818	0.815016	0.836055
1255	0.863383	0.852837	0.87323	0.825818	0.815016	0.836055
1256	0.863034	0.852468	0.8729	0.825533	0.814719	0.835781
1257	0.862684	0.8521	0.872569	0.825533	0.814719	0.835781
1258	0.862684	0.8521	0.872569	0.825533	0.814719	0.835781
1259	0.862684	0.8521	0.872569	0.825533	0.814719	0.835781
1260	0.862684	0.8521	0.872569	0.825533	0.814719	0.835781
1261	0.862684	0.8521	0.872569	0.825533	0.814719	0.835781
1262	0.862684	0.8521	0.872569	0.825247	0.814421	0.835506
1263	0.862684	0.8521	0.872569
1264	0.862684	0.8521	0.872569	0.825247	0.814421	0.835506
1265	0.862684	0.8521	0.872569	0.82496	0.814123	0.83523
1266	0.862684	0.8521	0.872569	0.82496	0.814123	0.83523
1267	0.862332	0.851728	0.872235	0.824385	0.813525	0.834678
1268	0.862332	0.851728	0.872235	0.824385	0.813525	0.834678
1269	0.861979	0.851356	0.871901	0.824097	0.813226	0.834401
1270	0.861625	0.850983	0.871566	0.824097	0.813226	0.834401
1271	0.861272	0.85061	0.871232
1272	0.861272	0.85061	0.871232	0.824097	0.813226	0.834401
1273	0.861272	0.85061	0.871232	0.823521	0.812627	0.833848
1274	0.861272	0.85061	0.871232	0.822944	0.812028	0.833294
1275	0.861272	0.85061	0.871232	0.82208	0.811129	0.832462
1276	0.861272	0.85061	0.871232	0.821503	0.81053	0.831908
1277				0.821503	0.81053	0.831908
1278				0.821214	0.810229	0.83163
1279	0.861272	0.85061	0.871232	0.821214	0.810229	0.83163
1280	0.861272	0.85061	0.871232	0.821214	0.810229	0.83163
1281	0.861272	0.85061	0.871232	0.821214	0.810229	0.83163
1282	0.861272	0.85061	0.871232	0.820924	0.809928	0.831352
1283	0.861272	0.85061	0.871232	0.820634	0.809627	0.831073
1284	0.861272	0.85061	0.871232	0.820343	0.809325	0.830793
1285	0.861272	0.85061	0.871232	0.820052	0.809022	0.830513
1286	0.861272	0.85061	0.871232	0.820052	0.809022	0.830513
1287	0.861272	0.85061	0.871232
1288	0.861272	0.85061	0.871232	0.819179	0.808115	0.829674
1289	0.860552	0.849849	0.87055	0.818887	0.807812	0.829393
1290	0.860191	0.849468	0.870209	0.818887	0.807812	0.829393
1291	0.860191	0.849468	0.870209	0.818596	0.807509	0.829113
1292	0.860191	0.849468	0.870209	0.818303	0.807206	0.828832
1293	0.859829	0.849086	0.869866	0.818303	0.807206	0.828832
1294	0.859466	0.848703	0.869524	0.818011	0.806902	0.828551
1295	0.859466	0.848703	0.869524	0.818011	0.806902	0.828551
1296	0.859466	0.848703	0.869524	0.817133	0.80599	0.827707
1297	0.859466	0.848703	0.869524	0.816548	0.805382	0.827144
1298	0.859102	0.848319	0.869179	0.816548	0.805382	0.827144
1299	0.859102	0.848319	0.869179
1300				0.816548	0.805382	0.827144
1301	0.859102	0.848319	0.869179	0.816548	0.805382	0.827144
1302				0.816548	0.805382	0.827144
1303	0.859102	0.848319	0.869179	0.816254	0.805077	0.826861
1304	0.859102	0.848319	0.869179	0.816254	0.805077	0.826861
1305	0.85837	0.847545	0.868486	0.815666	0.804466	0.826296
1306	0.85837	0.847545	0.868486	0.815666	0.804466	0.826296
1307	0.85837	0.847545	0.868486	0.815372	0.80416	0.826013
1308				0.815077	0.803854	0.825729
1309	0.85837	0.847545	0.868486	0.814782	0.803548	0.825446
1310	0.858002	0.847157	0.868139	0.814487	0.803242	0.825162
1311	0.858002	0.847157	0.868139	0.814487	0.803242	0.825162
1312	0.858002	0.847157	0.868139	0.814192	0.802935	0.824877
1313	0.858002	0.847157	0.868139	0.8136	0.80232	0.824308
1314	0.857633	0.846768	0.86779	0.8136	0.80232	0.824308
1315	0.857264	0.846378	0.867441	0.813007	0.801705	0.823738
1316	0.857264	0.846378	0.867441	0.813007	0.801705	0.823738
1317	0.857264	0.846378	0.867441	0.812711	0.801397	0.823453
1318	0.857264	0.846378	0.867441	0.812711	0.801397	0.823453
1319	0.857264	0.846378	0.867441	0.812414	0.801089	0.823167
1320	0.857264	0.846378	0.867441	0.811819	0.800471	0.822595
1321				0.811819	0.800471	0.822595
1322	0.857264	0.846378	0.867441	0.811819	0.800471	0.822595
1323	0.857264	0.846378	0.867441	0.811819	0.800471	0.822595
1324	0.856892	0.845985	0.867089	0.811819	0.800471	0.822595
1325				0.811819	0.800471	0.822595
1326	0.856892	0.845985	0.867089	0.811819	0.800471	0.822595
1327	0.856519	0.84559	0.866736
1328	0.856519	0.84559	0.866736	0.81152	0.800161	0.822308
1329	0.856519	0.84559	0.866736	0.81152	0.800161	0.822308
1330	0.856144	0.845194	0.866382	0.811221	0.79985	0.82202
1331				0.810922	0.799539	0.821732
1332	0.856144	0.845194	0.866382	0.810922	0.799539	0.821732
1333	0.855768	0.844797	0.866027
1334	0.855393	0.8444	0.865671	0.810922	0.799539	0.821732
1335	0.855017	0.844003	0.865316	0.810922	0.799539	0.821732
1336	0.855017	0.844003	0.865316	0.810922	0.799539	0.821732
1337	0.855017	0.844003	0.865316	0.810922	0.799539	0.821732
1338	0.85464	0.843605	0.864959	0.810922	0.799539	0.821732
1339	0.854262	0.843206	0.864603	0.810922	0.799539	0.821732
1340	0.854262	0.843206	0.864603	0.810319	0.798914	0.821152
1341	0.854262	0.843206	0.864603	0.810319	0.798914	0.821152
1342	0.854262	0.843206	0.864603	0.810319	0.798914	0.821152
1343	0.853504	0.842405	0.863886	0.810319	0.798914	0.821152
1344				0.810319	0.798914	0.821152
1345	0.853504	0.842405	0.863886	0.810319	0.798914	0.821152
1346	0.853504	0.842405	0.863886	0.810319	0.798914	0.821152
1347	0.853504	0.842405	0.863886	0.809714	0.798284	0.82057
1348	0.853504	0.842405	0.863886
1349	0.853123	0.842002	0.863525	0.80941	0.797969	0.820278
1350	0.853123	0.842002	0.863525	0.809106	0.797654	0.819986
1351	0.853123	0.842002	0.863525	0.809106	0.797654	0.819986
1352	0.853123	0.842002	0.863525	0.809106	0.797654	0.819986
1353	0.853123	0.842002	0.863525	0.808802	0.797338	0.819693
1354	0.85274	0.841597	0.863163	0.808193	0.796705	0.819108
1355	0.85274	0.841597	0.863163
1356	0.85274	0.841597	0.863163	0.808193	0.796705	0.819108
1357	0.852355	0.841191	0.8628	0.807889	0.796389	0.818815
1358	0.852355	0.841191	0.8628	0.807889	0.796389	0.818815
1359	0.852355	0.841191	0.8628	0.807889	0.796389	0.818815
1360	0.852355	0.841191	0.8628	0.807583	0.796072	0.818521
1362	0.852355	0.841191	0.8628	0.807278	0.795755	0.818227
1363				0.807278	0.795755	0.818227
1364				0.806972	0.795437	0.817933
1365	0.852355	0.841191	0.8628	0.806666	0.795119	0.817639
1366	0.852355	0.841191	0.8628	0.80636	0.794801	0.817344
1367	0.852355	0.841191	0.8628	0.80636	0.794801	0.817344
1368	0.851969	0.840783	0.862435	0.80636	0.794801	0.817344
1369	0.851969	0.840783	0.862435	0.80636	0.794801	0.817344
1370	0.851969	0.840783	0.862435
1371				0.80636	0.794801	0.817344
1372				0.80636	0.794801	0.817344
1373	0.851969	0.840783	0.862435	0.806052	0.794482	0.817048
1374	0.851969	0.840783	0.862435	0.806052	0.794482	0.817048
1375	0.851581	0.840373	0.862068	0.805744	0.794161	0.816752
1376	0.851193	0.839962	0.861701
1377				0.805744	0.794161	0.816752
1378				0.805744	0.794161	0.816752
1379	0.851193	0.839962	0.861701	0.805125	0.793519	0.816157
1380	0.851193	0.839962	0.861701	0.805125	0.793519	0.816157
1381	0.851193	0.839962	0.861701	0.805125	0.793519	0.816157
1382	0.851193	0.839962	0.861701
1383	0.851193	0.839962	0.861701	0.805125	0.793519	0.816157
1384	0.851193	0.839962	0.861701	0.805125	0.793519	0.816157
1385	0.851193	0.839962	0.861701	0.804815	0.793197	0.815858
1386	0.850802	0.839549	0.861332	0.804815	0.793197	0.815858
1387	0.850802	0.839549	0.861332	0.804815	0.793197	0.815858
1388				0.804503	0.792873	0.815559
1389	0.850802	0.839549	0.861332	0.804192	0.79255	0.815259
1390	0.850802	0.839549	0.861332
1391	0.850802	0.839549	0.861332	0.804192	0.79255	0.815259
1392				0.804192	0.79255	0.815259
1393	0.850802	0.839549	0.861332
1394	0.850802	0.839549	0.861332	0.803567	0.791901	0.814659
1395	0.850802	0.839549	0.861332	0.803255	0.791576	0.814358
1396	0.850013	0.838715	0.860587	0.803255	0.791576	0.814358
1397	0.850013	0.838715	0.860587	0.803255	0.791576	0.814358
1398	0.849618	0.838298	0.860214	0.803255	0.791576	0.814358
1399				0.802942	0.791251	0.814057
1400	0.848829	0.837463	0.859468	0.802628	0.790925	0.813756
1401	0.848829	0.837463	0.859468	0.802628	0.790925	0.813756
1402	0.848829	0.837463	0.859468	0.802314	0.790599	0.813454
1403	0.848829	0.837463	0.859468	0.801686	0.789946	0.812849
1404	0.848829	0.837463	0.859468	0.801686	0.789946	0.812849
1405	0.848829	0.837463	0.859468	0.801686	0.789946	0.812849
1406	0.848431	0.837043	0.859093	0.801686	0.789946	0.812849
1407	0.848431	0.837043	0.859093	0.801686	0.789946	0.812849
1408	0.848431	0.837043	0.859093	0.801056	0.789292	0.812243
1409	0.848431	0.837043	0.859093	0.801056	0.789292	0.812243
1410	0.848431	0.837043	0.859093	0.801056	0.789292	0.812243
1411	0.848431	0.837043	0.859093	0.80074	0.788963	0.811939
1412	0.848431	0.837043	0.859093	0.800423	0.788635	0.811635
1413	0.848431	0.837043	0.859093	0.800423	0.788635	0.811635
1414	0.848431	0.837043	0.859093	0.799472	0.787647	0.810721
1415	0.84803	0.836618	0.858714	0.799155	0.787317	0.810415
1416	0.847628	0.836193	0.858334	0.798837	0.786987	0.81011
1417	0.847628	0.836193	0.858334	0.798519	0.786657	0.809804
1418	0.847628	0.836193	0.858334	0.798519	0.786657	0.809804
1419				0.798519	0.786657	0.809804
1420				0.798519	0.786657	0.809804
1421	0.847628	0.836193	0.858334	0.798201	0.786326	0.809497
1422	0.847225	0.835767	0.857954	0.797882	0.785995	0.809191
1423				0.797563	0.785664	0.808884
1424	0.847225	0.835767	0.857954	0.797244	0.785333	0.808577
1425	0.847225	0.835767	0.857954	0.796925	0.785001	0.80827
1426	0.847225	0.835767	0.857954	0.796925	0.785001	0.80827
1427	0.846415	0.83491	0.857189	0.796925	0.785001	0.80827
1428	0.846415	0.83491	0.857189	0.796604	0.784669	0.807962
1429	0.84601	0.834481	0.856806	0.796604	0.784669	0.807962
1430	0.84601	0.834481	0.856806	0.796604	0.784669	0.807962
1431	0.84601	0.834481	0.856806	0.796604	0.784669	0.807962
1432	0.845603	0.83405	0.856422
1433	0.845603	0.83405	0.856422	0.796604	0.784669	0.807962
1434	0.845603	0.83405	0.856422	0.796604	0.784669	0.807962
1435	0.845603	0.83405	0.856422
1436	0.845603	0.83405	0.856422
1437	0.845603	0.83405	0.856422	0.796604	0.784669	0.807962
1438	0.845603	0.83405	0.856422
1439	0.845603	0.83405	0.856422	0.796604	0.784669	0.807962
1440	0.845603	0.83405	0.856422
1441	0.845192	0.833616	0.856034	0.796604	0.784669	0.807962
1442	0.843961	0.832313	0.854871
1443	0.843961	0.832313	0.854871	0.796604	0.784669	0.807962
1444				0.796604	0.784669	0.807962
1445	0.843961	0.832313	0.854871	0.796604	0.784669	0.807962
1446	0.843961	0.832313	0.854871	0.796281	0.784333	0.807651
1447	0.843961	0.832313	0.854871	0.795957	0.783997	0.80734
1448	0.843961	0.832313	0.854871
1449	0.843961	0.832313	0.854871	0.795957	0.783997	0.80734
1450	0.843547	0.831876	0.854481	0.795957	0.783997	0.80734
1451	0.843133	0.831437	0.85409	0.795633	0.78366	0.807028
1452				0.795633	0.78366	0.807028
1453	0.843133	0.831437	0.85409	0.795633	0.78366	0.807028
1454				0.795633	0.78366	0.807028
1455	0.843133	0.831437	0.85409	0.795307	0.783321	0.806715
1456	0.843133	0.831437	0.85409	0.794982	0.782983	0.806401
1457	0.843133	0.831437	0.85409	0.794982	0.782983	0.806401
1458	0.843133	0.831437	0.85409	0.794655	0.782644	0.806088
1459	0.843133	0.831437	0.85409
1460	0.843133	0.831437	0.85409	0.794329	0.782305	0.805774
1461	0.842716	0.830996	0.853696	0.794329	0.782305	0.805774
1462	0.842716	0.830996	0.853696	0.794329	0.782305	0.805774
1463	0.842297	0.830553	0.853301	0.794329	0.782305	0.805774
1464	0.842297	0.830553	0.853301	0.794329	0.782305	0.805774
1465	0.842297	0.830553	0.853301	0.794329	0.782305	0.805774
1466	0.841878	0.83011	0.852906
1467				0.793673	0.781623	0.805143
1468	0.841878	0.83011	0.852906	0.793673	0.781623	0.805143
1469	0.841878	0.83011	0.852906	0.793673	0.781623	0.805143
1470				0.793344	0.781281	0.804827
1471	0.841878	0.83011	0.852906	0.793015	0.780939	0.804511
1472	0.841457	0.829664	0.852508	0.793015	0.780939	0.804511
1473	0.841457	0.829664	0.852508	0.793015	0.780939	0.804511
1474	0.841457	0.829664	0.852508	0.793015	0.780939	0.804511
1475	0.840612	0.828769	0.85171	0.793015	0.780939	0.804511
1476	0.840612	0.828769	0.85171	0.793015	0.780939	0.804511
1477				0.793015	0.780939	0.804511
1478	0.840612	0.828769	0.85171	0.793015	0.780939	0.804511
1479	0.840612	0.828769	0.85171	0.793015	0.780939	0.804511
1480	0.840187	0.828319	0.851309	0.792351	0.780249	0.803873
1481				0.792351	0.780249	0.803873
1482	0.839761	0.827869	0.850908	0.792351	0.780249	0.803873
1483	0.839336	0.827418	0.850506	0.792019	0.779904	0.803553
1484	0.839336	0.827418	0.850506	0.792019	0.779904	0.803553
1485	0.839336	0.827418	0.850506	0.792019	0.779904	0.803553
1486	0.839336	0.827418	0.850506	0.792019	0.779904	0.803553
1487	0.839336	0.827418	0.850506	0.792019	0.779904	0.803553
1488	0.838908	0.826966	0.850102	0.792019	0.779904	0.803553
1489	0.838908	0.826966	0.850102	0.792019	0.779904	0.803553
1490	0.838908	0.826966	0.850102
1491				0.792019	0.779904	0.803553
1492	0.838478	0.826511	0.849697	0.792019	0.779904	0.803553
1493	0.838048	0.826056	0.849291	0.791684	0.779556	0.803232
1494	0.838048	0.826056	0.849291
1496	0.838048	0.826056	0.849291
1497	0.838048	0.826056	0.849291	0.791349	0.779208	0.80291
1498	0.838048	0.826056	0.849291	0.791349	0.779208	0.80291
1499				0.791014	0.77886	0.802588
1500	0.838048	0.826056	0.849291	0.791014	0.77886	0.802588
1501	0.838048	0.826056	0.849291	0.790679	0.778511	0.802266
1502	0.838048	0.826056	0.849291	0.790343	0.778162	0.801943
1503	0.838048	0.826056	0.849291	0.790007	0.777813	0.80162
1504	0.837614	0.825596	0.848882	0.790007	0.777813	0.80162
1505	0.837179	0.825135	0.848471	0.790007	0.777813	0.80162
1506	0.837179	0.825135	0.848471	0.790007	0.777813	0.80162
1507	0.837179	0.825135	0.848471	0.790007	0.777813	0.80162
1508	0.837179	0.825135	0.848471	0.790007	0.777813	0.80162
1509	0.837179	0.825135	0.848471	0.790007	0.777813	0.80162
1510	0.837179	0.825135	0.848471	0.790007	0.777813	0.80162
1511				0.790007	0.777813	0.80162
1512	0.836742	0.824672	0.848059	0.790007	0.777813	0.80162
1513	0.836742	0.824672	0.848059
1514	0.836304	0.824209	0.847646	0.790007	0.777813	0.80162
1515	0.836304	0.824209	0.847646	0.789668	0.77746	0.801294
1516	0.836304	0.824209	0.847646
1517	0.836304	0.824209	0.847646
1518	0.836304	0.824209	0.847646	0.789668	0.77746	0.801294
1519	0.836304	0.824209	0.847646	0.789668	0.77746	0.801294
1520	0.836304	0.824209	0.847646	0.789668	0.77746	0.801294
1521	0.836304	0.824209	0.847646	0.789668	0.77746	0.801294
1522	0.835862	0.82374	0.847229	0.789327	0.777106	0.800967
1523	0.83542	0.823271	0.846812	0.788646	0.776397	0.800312
1524	0.83542	0.823271	0.846812	0.788646	0.776397	0.800312
1525	0.83542	0.823271	0.846812	0.788646	0.776397	0.800312
1526	0.83542	0.823271	0.846812	0.788646	0.776397	0.800312
1527	0.83542	0.823271	0.846812	0.788304	0.776042	0.799984
1528	0.83542	0.823271	0.846812	0.788304	0.776042	0.799984
1529				0.788304	0.776042	0.799984
1530	0.834973	0.822798	0.846391	0.788304	0.776042	0.799984
1531	0.834973	0.822798	0.846391	0.788304	0.776042	0.799984
1532	0.834973	0.822798	0.846391	0.787962	0.775686	0.799655
1533	0.834973	0.822798	0.846391	0.787962	0.775686	0.799655
1534				0.787962	0.775686	0.799655
1535	0.834973	0.822798	0.846391	0.787962	0.775686	0.799655
1536	0.834525	0.822323	0.845969	0.787962	0.775686	0.799655
1537	0.834525	0.822323	0.845969	0.787617	0.775327	0.799324
1538	0.834075	0.821846	0.845545
1539				0.787272	0.774968	0.798993
1540	0.832725	0.820416	0.844272
1541	0.832725	0.820416	0.844272	0.786927	0.774609	0.798661
1542	0.832725	0.820416	0.844272	0.786581	0.77425	0.798329
1543	0.832725	0.820416	0.844272	0.786581	0.77425	0.798329
1544	0.832725	0.820416	0.844272	0.786581	0.77425	0.798329
1545	0.832725	0.820416	0.844272	0.786581	0.77425	0.798329
1546	0.832273	0.819937	0.843846
1547	0.832273	0.819937	0.843846	0.786581	0.77425	0.798329
1548	0.832273	0.819937	0.843846	0.786581	0.77425	0.798329
1549	0.832273	0.819937	0.843846	0.786234	0.773889	0.797996
1550	0.832273	0.819937	0.843846	0.785887	0.773528	0.797663
1551	0.831818	0.819455	0.843418	0.785887	0.773528	0.797663
1552	0.831818	0.819455	0.843418	0.785887	0.773528	0.797663
1553	0.831818	0.819455	0.843418	0.785887	0.773528	0.797663
1554	0.831361	0.818971	0.842987	0.785887	0.773528	0.797663
1555	0.831361	0.818971	0.842987
1556				0.785887	0.773528	0.797663
1557				0.785887	0.773528	0.797663
1558	0.831361	0.818971	0.842987	0.785887	0.773528	0.797663
1559	0.831361	0.818971	0.842987	0.785887	0.773528	0.797663
1560	0.831361	0.818971	0.842987	0.785887	0.773528	0.797663
1561	0.831361	0.818971	0.842987	0.784838	0.772436	0.796656
1562	0.831361	0.818971	0.842987	0.784838	0.772436	0.796656
1563	0.831361	0.818971	0.842987	0.784138	0.771708	0.795983
1564	0.831361	0.818971	0.842987	0.784138	0.771708	0.795983
1565	0.831361	0.818971	0.842987	0.784138	0.771708	0.795983
1566	0.831361	0.818971	0.842987	0.784138	0.771708	0.795983
1567	0.831361	0.818971	0.842987	0.784138	0.771708	0.795983
1568	0.830434	0.817987	0.842113	0.783787	0.771343	0.795646
1569	0.830434	0.817987	0.842113	0.783787	0.771343	0.795646
1570	0.830434	0.817987	0.842113	0.783787	0.771343	0.795646
1571	0.830434	0.817987	0.842113
1572	0.830434	0.817987	0.842113	0.783083	0.77061	0.79497
1573	0.829967	0.817491	0.841674	0.783083	0.77061	0.79497
1574	0.829967	0.817491	0.841674	0.783083	0.77061	0.79497
1575	0.829031	0.816499	0.840793	0.783083	0.77061	0.79497
1576	0.829031	0.816499	0.840793	0.783083	0.77061	0.79497
1577	0.828562	0.816001	0.840351	0.783083	0.77061	0.79497
1578	0.828562	0.816001	0.840351	0.783083	0.77061	0.79497
1579	0.828092	0.815503	0.839909	0.783083	0.77061	0.79497
1580				0.783083	0.77061	0.79497
1581	0.828092	0.815503	0.839909	0.783083	0.77061	0.79497
1582	0.828092	0.815503	0.839909	0.783083	0.77061	0.79497
1583	0.828092	0.815503	0.839909	0.783083	0.77061	0.79497
1584	0.828092	0.815503	0.839909	0.783083	0.77061	0.79497
1585	0.828092	0.815503	0.839909	0.782728	0.770241	0.79463
1586	0.828092	0.815503	0.839909	0.782728	0.770241	0.79463
1587	0.828092	0.815503	0.839909	0.782728	0.770241	0.79463
1588	0.828092	0.815503	0.839909	0.782728	0.770241	0.79463
1589				0.782728	0.770241	0.79463
1590	0.827618	0.815	0.839462	0.782728	0.770241	0.79463
1591	0.827618	0.815	0.839462	0.782728	0.770241	0.79463
1592	0.827618	0.815	0.839462	0.782728	0.770241	0.79463
1593	0.827618	0.815	0.839462	0.78237	0.769868	0.794286
1594	0.827618	0.815	0.839462	0.78237	0.769868	0.794286
1595	0.827141	0.814494	0.839013	0.782011	0.769495	0.793942
1596	0.827141	0.814494	0.839013	0.781652	0.769121	0.793597
1597	0.826664	0.813987	0.838564	0.781652	0.769121	0.793597
1598	0.825708	0.812973	0.837664	0.781652	0.769121	0.793597
1599	0.825708	0.812973	0.837664	0.781292	0.768746	0.793252
1600	0.825708	0.812973	0.837664
1601	0.824748	0.811955	0.83676	0.781292	0.768746	0.793252
1602	0.824267	0.811445	0.836307	0.781292	0.768746	0.793252
1603	0.823786	0.810935	0.835854	0.780931	0.76837	0.792905
1604	0.823786	0.810935	0.835854	0.780931	0.76837	0.792905
1605				0.780931	0.76837	0.792905
1606	0.823304	0.810424	0.8354	0.780931	0.76837	0.792905
1607	0.822821	0.809912	0.834945	0.780568	0.767992	0.792557
1608	0.822821	0.809912	0.834945	0.780568	0.767992	0.792557
1609	0.822338	0.8094	0.83449	0.780205	0.767614	0.792209
1610	0.821855	0.808888	0.834034	0.780205	0.767614	0.792209
1611	0.821855	0.808888	0.834034	0.780205	0.767614	0.792209
1612	0.821855	0.808888	0.834034
1613	0.821855	0.808888	0.834034
1614	0.821855	0.808888	0.834034	0.779841	0.767235	0.79186
1616				0.779841	0.767235	0.79186
1617	0.821855	0.808888	0.834034	0.779476	0.766855	0.79151
1618	0.821855	0.808888	0.834034	0.779476	0.766855	0.79151
1619	0.821855	0.808888	0.834034
1620	0.821855	0.808888	0.834034	0.779476	0.766855	0.79151
1621	0.821855	0.808888	0.834034	0.779476	0.766855	0.79151
1622	0.821855	0.808888	0.834034	0.779476	0.766855	0.79151
1623				0.779476	0.766855	0.79151
1624	0.821855	0.808888	0.834034	0.779476	0.766855	0.79151
1625	0.821855	0.808888	0.834034	0.779476	0.766855	0.79151
1626	0.821855	0.808888	0.834034
1627	0.821855	0.808888	0.834034	0.779109	0.766473	0.791158
1628	0.821855	0.808888	0.834034	0.779109	0.766473	0.791158
1629				0.779109	0.766473	0.791158
1630	0.821361	0.808364	0.83357
1631	0.821361	0.808364	0.83357	0.779109	0.766473	0.791158
1632	0.821361	0.808364	0.83357	0.778372	0.765705	0.790451
1633	0.821361	0.808364	0.83357
1634	0.820865	0.807838	0.833103
1635	0.820865	0.807838	0.833103	0.778004	0.765322	0.790098
1636	0.820865	0.807838	0.833103	0.778004	0.765322	0.790098
1637	0.820865	0.807838	0.833103
1638	0.820865	0.807838	0.833103	0.778004	0.765322	0.790098
1639	0.820865	0.807838	0.833103
1640	0.820865	0.807838	0.833103	0.777635	0.764937	0.789744
1641	0.820865	0.807838	0.833103	0.777635	0.764937	0.789744
1642	0.820865	0.807838	0.833103
1643	0.820865	0.807838	0.833103	0.777635	0.764937	0.789744
1644	0.820865	0.807838	0.833103
1645	0.820865	0.807838	0.833103	0.777265	0.764552	0.789389
1646				0.777265	0.764552	0.789389
1647	0.820865	0.807838	0.833103	0.777265	0.764552	0.789389
1648				0.777265	0.764552	0.789389
1649	0.820865	0.807838	0.833103	0.776523	0.763779	0.788677
1650				0.776151	0.763392	0.788321
1651	0.820865	0.807838	0.833103	0.776151	0.763392	0.788321
1652	0.820865	0.807838	0.833103	0.776151	0.763392	0.788321
1653	0.82036	0.807301	0.832628	0.775779	0.763004	0.787964
1654				0.775406	0.762616	0.787607
1656	0.818845	0.805691	0.831203	0.775406	0.762616	0.787607
1657				0.775406	0.762616	0.787607
1658	0.818339	0.805155	0.830728
1659	0.818339	0.805155	0.830728	0.775033	0.762227	0.787248
1660	0.818339	0.805155	0.830728	0.774658	0.761837	0.786889
1661	0.818339	0.805155	0.830728	0.774283	0.761447	0.78653
1662	0.818339	0.805155	0.830728	0.773908	0.761056	0.78617
1663	0.818339	0.805155	0.830728	0.773908	0.761056	0.78617
1664	0.818339	0.805155	0.830728	0.773908	0.761056	0.78617
1665	0.818339	0.805155	0.830728	0.773908	0.761056	0.78617
1666				0.773908	0.761056	0.78617
1667				0.773908	0.761056	0.78617
1668	0.81783	0.804614	0.830249	0.773531	0.760663	0.785809
1669	0.81783	0.804614	0.830249	0.772778	0.759878	0.785086
1670	0.81732	0.804072	0.829769	0.772778	0.759878	0.785086
1671	0.81732	0.804072	0.829769	0.772778	0.759878	0.785086
1673	0.816809	0.803529	0.829288
1674	0.816809	0.803529	0.829288	0.772778	0.759878	0.785086
1675	0.816809	0.803529	0.829288
1676				0.7724	0.759485	0.784723
1677				0.7724	0.759485	0.784723
1678				0.7724	0.759485	0.784723
1679	0.816809	0.803529	0.829288
1680	0.816809	0.803529	0.829288
1681				0.77202	0.759089	0.784359
1682	0.816809	0.803529	0.829288	0.77126	0.758298	0.78363
1683	0.816809	0.803529	0.829288	0.77126	0.758298	0.78363
1684	0.816809	0.803529	0.829288	0.77126	0.758298	0.78363
1685	0.816809	0.803529	0.829288	0.77126	0.758298	0.78363
1686				0.77126	0.758298	0.78363
1687				0.770879	0.7579	0.783265
1688	0.816809	0.803529	0.829288
1689	0.816292	0.802981	0.828803
1690	0.816292	0.802981	0.828803	0.770879	0.7579	0.783265
1691	0.816292	0.802981	0.828803
1692	0.816292	0.802981	0.828803	0.770497	0.757502	0.782898
1693	0.814733	0.801325	0.827337
1694	0.814733	0.801325	0.827337	0.76897	0.755912	0.781433
1695	0.813694	0.80022	0.826359	0.76897	0.755912	0.781433
1697	0.813694	0.80022	0.826359	0.76897	0.755912	0.781433
1698				0.76897	0.755912	0.781433
1699				0.76897	0.755912	0.781433
1700	0.813694	0.80022	0.826359	0.768585	0.755511	0.781065
1701	0.813694	0.80022	0.826359	0.768585	0.755511	0.781065
1702	0.813694	0.80022	0.826359	0.7682	0.755111	0.780695
1703	0.813694	0.80022	0.826359	0.7682	0.755111	0.780695
1704	0.813168	0.799662	0.825865	0.7682	0.755111	0.780695
1705				0.7682	0.755111	0.780695
1706				0.7682	0.755111	0.780695
1707	0.813168	0.799662	0.825865	0.7682	0.755111	0.780695
1708				0.7682	0.755111	0.780695
1709	0.813168	0.799662	0.825865	0.7682	0.755111	0.780695
1710				0.7682	0.755111	0.780695
1711	0.812639	0.7991	0.825368	0.7682	0.755111	0.780695
1712				0.7682	0.755111	0.780695
1713	0.812639	0.7991	0.825368	0.767811	0.754705	0.780323
1715	0.812639	0.7991	0.825368	0.767422	0.7543	0.779949
1716	0.812639	0.7991	0.825368
1717	0.812639	0.7991	0.825368	0.767422	0.7543	0.779949
1718	0.812639	0.7991	0.825368
1719	0.812639	0.7991	0.825368
1720	0.812639	0.7991	0.825368	0.767422	0.7543	0.779949
1721	0.812107	0.798534	0.824868	0.767422	0.7543	0.779949
1722	0.812107	0.798534	0.824868	0.767422	0.7543	0.779949
1723	0.812107	0.798534	0.824868	0.767031	0.753892	0.779574
1724	0.812107	0.798534	0.824868	0.767031	0.753892	0.779574
1725	0.812107	0.798534	0.824868	0.766638	0.753483	0.779198
1726	0.811571	0.797964	0.824364	0.766638	0.753483	0.779198
1727	0.811571	0.797964	0.824364
1728	0.811034	0.797393	0.823859	0.766638	0.753483	0.779198
1729	0.811034	0.797393	0.823859	0.766638	0.753483	0.779198
1730	0.810494	0.79682	0.823353	0.766638	0.753483	0.779198
1731	0.810494	0.79682	0.823353	0.766638	0.753483	0.779198
1732				0.766243	0.753071	0.77882
1733	0.810494	0.79682	0.823353	0.765848	0.752659	0.778441
1735	0.810494	0.79682	0.823353	0.765848	0.752659	0.778441
1736	0.810494	0.79682	0.823353	0.765452	0.752246	0.778061
1737	0.810494	0.79682	0.823353	0.765452	0.752246	0.778061
1738	0.809949	0.79624	0.822841	0.765452	0.752246	0.778061
1739				0.765452	0.752246	0.778061
1740				0.765055	0.751832	0.777681
1741	0.809949	0.79624	0.822841
1742	0.809949	0.79624	0.822841
1743	0.809401	0.795657	0.822327	0.764657	0.751418	0.7773
1744	0.808852	0.795074	0.821812	0.764657	0.751418	0.7773
1745	0.808852	0.795074	0.821812	0.76426	0.751003	0.776919
1746	0.808852	0.795074	0.821812	0.76426	0.751003	0.776919
1747	0.808852	0.795074	0.821812	0.76426	0.751003	0.776919
1748				0.76346	0.75017	0.776153
1749				0.76306	0.749753	0.775769
1750	0.808852	0.795074	0.821812	0.76266	0.749335	0.775386
1751	0.8083	0.794486	0.821293	0.76266	0.749335	0.775386
1752	0.8083	0.794486	0.821293	0.76266	0.749335	0.775386
1753	0.8083	0.794486	0.821293	0.762258	0.748917	0.775001
1754				0.762258	0.748917	0.775001
1755	0.807746	0.793896	0.820773	0.762258	0.748917	0.775001
1756	0.806635	0.792715	0.81973	0.762258	0.748917	0.775001
1757	0.806635	0.792715	0.81973
1758	0.806635	0.792715	0.81973	0.762258	0.748917	0.775001
1759	0.806079	0.792123	0.819208	0.762258	0.748917	0.775001
1760	0.805522	0.791531	0.818685
1761	0.805522	0.791531	0.818685	0.762258	0.748917	0.775001
1762	0.805522	0.791531	0.818685	0.762258	0.748917	0.775001
1763				0.762258	0.748917	0.775001
1764	0.805522	0.791531	0.818685	0.762258	0.748917	0.775001
1765	0.804964	0.790937	0.81816	0.761851	0.748492	0.774611
1766	0.804964	0.790937	0.81816	0.761445	0.748068	0.774222
1767	0.804964	0.790937	0.81816	0.761445	0.748068	0.774222
1768	0.804403	0.790341	0.817634	0.761037	0.747644	0.773832
1769	0.804403	0.790341	0.817634	0.761037	0.747644	0.773832
1770	0.804403	0.790341	0.817634	0.761037	0.747644	0.773832
1771				0.761037	0.747644	0.773832
1772	0.804403	0.790341	0.817634	0.761037	0.747644	0.773832
1773	0.804403	0.790341	0.817634	0.761037	0.747644	0.773832
1774	0.804403	0.790341	0.817634
1775	0.804403	0.790341	0.817634	0.761037	0.747644	0.773832
1776				0.761037	0.747644	0.773832
1778	0.803839	0.789741	0.817104	0.760627	0.747216	0.773439
1779	0.803839	0.789741	0.817104	0.760627	0.747216	0.773439
1780	0.803839	0.789741	0.817104	0.760216	0.746787	0.773046
1781				0.759806	0.746359	0.772653
1782	0.803272	0.789138	0.816572	0.759806	0.746359	0.772653
1783				0.759806	0.746359	0.772653
1784	0.802704	0.788534	0.816039	0.759394	0.74593	0.772259
1785	0.802704	0.788534	0.816039	0.758982	0.7455	0.771864
1786	0.802704	0.788534	0.816039	0.758982	0.7455	0.771864
1787	0.802704	0.788534	0.816039
1788	0.802136	0.787929	0.815505	0.758982	0.7455	0.771864
1789	0.802136	0.787929	0.815505
1790	0.802136	0.787929	0.815505	0.758982	0.7455	0.771864
1791	0.802136	0.787929	0.815505	0.758982	0.7455	0.771864
1792				0.758568	0.745067	0.771467
1793	0.802136	0.787929	0.815505
1794	0.801564	0.787321	0.814968	0.758154	0.744635	0.77107
1795	0.800991	0.786712	0.81443	0.757324	0.74377	0.770276
1796	0.800419	0.786104	0.813892	0.757324	0.74377	0.770276
1797	0.799846	0.785495	0.813355	0.757324	0.74377	0.770276
1798				0.757324	0.74377	0.770276
1799	0.799846	0.785495	0.813355	0.757324	0.74377	0.770276
1800	0.799846	0.785495	0.813355
1801				0.757324	0.74377	0.770276
1802	0.799846	0.785495	0.813355	0.757324	0.74377	0.770276
1803	0.799846	0.785495	0.813355	0.757324	0.74377	0.770276
1804	0.79927	0.784883	0.812814	0.756906	0.743333	0.769876
1805	0.79927	0.784883	0.812814
1806				0.756906	0.743333	0.769876
1807	0.79927	0.784883	0.812814	0.756487	0.742896	0.769475
1808				0.755648	0.742021	0.768672
1809	0.79927	0.784883	0.812814	0.755229	0.741584	0.76827
1810	0.798692	0.784268	0.812271	0.754809	0.741146	0.767868
1811				0.754809	0.741146	0.767868
1812				0.754809	0.741146	0.767868
1813	0.798692	0.784268	0.812271
1814	0.798114	0.783654	0.811727	0.754388	0.740707	0.767465
1815	0.798114	0.783654	0.811727	0.754388	0.740707	0.767465
1816	0.797535	0.783039	0.811184	0.754388	0.740707	0.767465
1817	0.796957	0.782424	0.81064	0.754388	0.740707	0.767465
1818				0.753964	0.740265	0.767059
1819				0.75354	0.739823	0.766653
1820	0.796377	0.781808	0.810095	0.753116	0.73938	0.766247
1821	0.796377	0.781808	0.810095	0.753116	0.73938	0.766247
1822	0.796377	0.781808	0.810095
1823	0.796377	0.781808	0.810095	0.753116	0.73938	0.766247
1824	0.796377	0.781808	0.810095	0.752691	0.738936	0.76584
1825	0.796377	0.781808	0.810095	0.751841	0.738049	0.765026
1826	0.796377	0.781808	0.810095	0.751841	0.738049	0.765026

## Sheet: Figure 3
name	Outcome	HR	lower	upper	P
Age≤65	Mortality	0.543	0.458	0.643	<0.001
Age≤65	4P-MACE	0.721	0.62	0.838	<0.001
Age≤65	4P-MAKE	0.732	0.635	0.849	<0.001
Age>65	Mortality	0.586	0.513	0.669	<0.001
Age>65	4P-MACE	0.93	0.814	1.062	0.283
Age>65	4P-MAKE	0.764	0.674	0.865	<0.001
HTN+	Mortality	0.597	0.485	0.735	<0.001
HTN+	4P-MACE	0.718	0.582	0.886	0.002
HTN+	4P-MAKE	0.755	0.624	0.913	0.004
HTN-	Mortality	0.561	0.497	0.632	<0.001
HTN-	4P-MACE	0.789	0.704	0.884	<0.001
HTN-	4P-MAKE	0.716	0.642	0.799	<0.001
CHF+	Mortality	0.526	0.448	0.617	<0.001
CHF+	4P-MACE	0.711	0.599	0.845	<0.001
CHF+	4P-MAKE	0.748	0.646	0.865	<0.001
CHF-	Mortality	0.595	0.519	0.682	<0.001
CHF-	4P-MACE	0.784	0.691	0.89	<0.001
CHF-	4P-MAKE	0.702	0.619	0.795	<0.001
eGFR≤45	Mortality	0.474	0.407	0.553	<0.001
eGFR≤45	4P-MACE	0.68	0.582	0.794	<0.001
eGFR≤45	4P-MAKE	0.656	0.574	0.75	<0.001
eGFR>45	Mortality	0.548	0.483	0.622	<0.001
eGFR>45	4P-MACE	0.787	0.697	0.888	<0.001
eGFR>45	4P-MAKE	0.708	0.632	0.794	<0.001
eGFR≤30	Mortality	0.51	0.413	0.63	<0.001
eGFR≤30	4P-MACE	0.666	0.532	0.833	<0.001
eGFR≤30	4P-MAKE	0.854	0.705	1.035	0.107
eGFR>30	Mortality	0.605	0.538	0.68	<0.001
eGFR>30	4P-MACE	0.834	0.745	0.934	0.002
eGFR>30	4P-MAKE	0.769	0.692	0.854	<0.001
Proteinuria+	Mortality	0.532	0.364	0.777	0.001
Proteinuria+	4P-MACE	0.767	0.527	1.116	0.164
Proteinuria+	4P-MAKE	0.811	0.6	1.095	0.171
Proteinuria-	Mortality	0.581	0.522	0.648	<0.001
Proteinuria-	4P-MACE	0.824	0.743	0.914	<0.001
Proteinuria-	4P-MAKE	0.734	0.664	0.811	<0.001
Insulin+	Mortality	0.567	0.504	0.638	<0.001
Insulin+	4P-MACE	0.771	0.687	0.866	<0.001
Insulin+	4P-MAKE	0.737	0.662	0.82	<0.001
Insulin-	Mortality	0.531	0.428	0.659	<0.001
Insulin-	4P-MACE	0.734	0.598	0.901	0.003
Insulin-	4P-MAKE	0.679	0.558	0.825	<0.001
Metformin+	Mortality	0.561	0.478	0.659	<0.001
Metformin+	4P-MACE	0.796	0.686	0.925	0.003
Metformin+	4P-MAKE	0.737	0.637	0.853	<0.001
Metformin-	Mortality	0.602	0.526	0.691	<0.001
Metformin-	4P-MACE	0.81	0.707	0.928	0.002
Metformin-	4P-MAKE	0.793	0.701	0.897	<0.001
SGLT-2i+	Mortality	0.515	0.362	0.735	<0.001
SGLT-2i+	4P-MACE	0.854	0.633	1.154	0.304
SGLT-2i+	4P-MAKE	0.637	0.477	0.852	0.002
SGLT-2i-	Mortality	0.636	0.569	0.711	<0.001
SGLT-2i-	4P-MACE	0.813	0.728	0.907	<0.001
SGLT-2i-	4P-MAKE	0.819	0.739	0.907	<0.001
Sulfonylurea+	Mortality	0.49	0.39	0.615	<0.001
Sulfonylurea+	4P-MACE	0.817	0.658	1.013	0.065
Sulfonylurea+	4P-MAKE	0.689	0.56	0.847	<0.001
Sulfonylurea-	Mortality	0.585	0.521	0.657	<0.001
Sulfonylurea-	4P-MACE	0.812	0.726	0.908	<0.001
Sulfonylurea-	4P-MAKE	0.779	0.701	0.866	<0.001
DPP-4+	Mortality	0.5	0.352	0.709	<0.001
DPP-4+	4P-MACE	0.886	0.638	1.229	0.468
DPP-4+	4P-MAKE	0.702	0.514	0.958	0.025
DPP-4-	Mortality	0.583	0.522	0.65	<0.001
DPP-4-	4P-MACE	0.869	0.782	0.966	0.009
DPP-4-	4P-MAKE	0.748	0.677	0.825	<0.001
ACEi/ARB+	Mortality	0.607	0.532	0.692	<0.001
ACEi/ARB+	4P-MACE	0.91	0.799	1.036	0.154
ACEi/ARB+	4P-MAKE	0.77	0.685	0.867	<0.001
ACEi/ARB-	Mortality	0.579	0.488	0.688	<0.001
ACEi/ARB-	4P-MACE	0.698	0.588	0.828	<0.001
ACEi/ARB-	4P-MAKE	0.734	0.623	0.864	<0.001
Long-acting insulin+	Mortality	0.496	0.423	0.583	<0.001
Long-acting insulin+	4P-MACE	0.65	0.559	0.755	<0.001
Long-acting insulin+	4P-MAKE	0.551	0.475	0.64	<0.001
Fast-acting insulin+	Mortality	0.485	0.418	0.562	<0.001
Fast-acting insulin+	4P-MACE	0.572	0.496	0.659	<0.001
Fast-acting insulin+	4P-MAKE	0.562	0.49	0.645	<0.001
New-user GLP-1 RA	Mortality	0.485	0.41	0.58	<0.001
New-user GLP-1 RA	4P-MACE	0.713	0.61	0.83	<0.001
New-user GLP-1 RA	4P-MAKE	0.627	0.55	0.71	<0.001
Short acting GLP-1 RA	Mortality	0.632	0.47	0.84	0.0017
Short acting GLP-1 RA	4P-MACE	0.65	0.48	0.88	0.0046
Short acting GLP-1 RA	4P-MAKE	0.825	0.65	1.05	0.1153
Long acting GLP-1 RA	Mortality	0.498	0.45	0.55	<0.001
Long acting GLP-1 RA	4P-MACE	0.824	0.76	0.9	<0.001
Long acting GLP-1 RA	4P-MAKE	0.662	0.62	0.71	<0.001
After 2006	Mortality	0.573	0.525	0.626	<0.0001
After 2006	4P-MACE	0.877	0.809	0.95	0.0013
After 2006	4P-MAKE	0.709	0.655	0.768	<0.0001
